# Supplementary material for: Structural and functional characterization of the bacterial biofilm activator RemA
Source: Nat Commun. 2021 Sep 29;12:5707. doi: 10.1038/s41467-021-26005-4 (PMC8481266; doi:10.1038/s41467-021-26005-4)
Supplement: Supplementary file 4 — Source Data [file 41467_2021_26005_MOESM4_ESM.xlsx]

## Sheet: Fig. 1b
WT-500 µM				time (min)	MW (Da)
UV 1_280				24.0397	118001
ml	mAU			24.0465	118102
-2.00426	-0.019143			24.0533	118367
-2.00343	-0.03227			24.06	118634
-2.0026	-0.043347			24.0668	118911
-2.00177	-0.054452			24.0736	119049
-2.00094	-0.138453			24.0804	119336
-2.0001	-0.214196			24.0871	119684
-1.99927	-0.300926			24.0939	119843
-1.99844	-0.311947			24.1007	120148
-1.99761	-0.323018			24.1074	120425
-1.99677	-0.33411			24.1142	120656
-1.99594	-0.345195			24.121	121041
-1.99511	-0.356252			24.1277	121403
-1.99428	-0.367323			24.1345	121785
-1.99345	-0.378403			24.1413	122011
-1.99261	-0.389451			24.148	122479
-1.99178	-0.400366			24.1548	122814
-1.99095	-0.411289			24.1616	123045
-1.99012	-0.419464			24.1683	123201
-1.98929	-0.423618			24.1751	123651
-1.98845	-0.434534			24.1819	124058
-1.98762	-0.445454			24.1886	124191
-1.98679	-0.456412			24.1954	124648
-1.98596	-0.467429			24.2022	124852
-1.98513	-0.478429			24.209	125099
-1.98429	-0.489416			24.2157	125522
-1.98346	-0.500403			24.2225	125893
-1.98263	-0.511403			24.2293	126189
-1.9818	-0.522403			24.236	126319
-1.98096	-0.533392			24.2428	126594
-1.98013	-0.543081			24.2496	126913
-1.9793	-0.547677			24.2563	127223
-1.97847	-0.54777			24.2631	127479
-1.97764	-0.547863			24.2699	128039
-1.9768	-0.547956			24.2766	128283
-1.97597	-0.54805			24.2834	128651
-1.97514	-0.548144			24.2902	128894
-1.97431	-0.548221			24.2969	129122
-1.97348	-0.548222			24.3037	129409
-1.97264	-0.548142			24.3105	129809
-1.97181	-0.548062			24.3173	130239
-1.97098	-0.547982			24.324	130453
-1.97015	-0.547902			24.3308	130702
-1.96931	-0.547822			24.3376	131043
-1.96848	-0.547742			24.3443	131216
-1.96765	-0.547665			24.3511	131449
-1.96682	-0.547593			24.3579	131763
-1.96599	-0.547521			24.3646	132048
-1.96515	-0.547449			24.3714	132294
-1.96432	-0.547414			24.3782	132422
-1.96349	-0.547587			24.3849	132831
-1.96266	-0.548012			24.3917	132997
-1.96182	-0.548434			24.3985	133222
-1.96099	-0.548844			24.4052	133476
-1.96016	-0.549248			24.412	133886
-1.95933	-0.549652			24.4188	134175
-1.9585	-0.550054			24.4255	134390
-1.95766	-0.550306			24.4323	134783
-1.95683	-0.550282			24.4391	134948
-1.956	-0.550199			24.4459	135253
-1.95517	-0.55027			24.4526	135725
-1.95434	-0.550592			24.4594	136058
-1.9535	-0.550942			24.4662	136252
-1.95267	-0.551322			24.4729	136490
-1.95184	-0.551716			24.4797	136720
-1.95101	-0.552154			24.4865	136899
-1.95017	-0.552696			24.4932	136963
-1.94934	-0.553224			24.5	137276
-1.94851	-0.553639			24.5068	137763
-1.94768	-0.553777			24.5135	137981
-1.94685	-0.553916			24.5203	138240
-1.94601	-0.554054			24.5271	138399
-1.94518	-0.554184			24.5338	138447
-1.94435	-0.554265			24.5406	138613
-1.94352	-0.554334			24.5474	138819
-1.94269	-0.554399			24.5541	139121
-1.94185	-0.554442			24.5609	139623
-1.94102	-0.554478			24.5677	140160
-1.94019	-0.554514			24.5745	140581
-1.93936	-0.554545			24.5812	140648
-1.93852	-0.554523			24.588	140895
-1.93769	-0.554375			24.5948	141131
-1.93686	-0.554238			24.6015	141347
-1.93603	-0.554186			24.6083	141791
-1.9352	-0.554236			24.6151	142352
-1.93436	-0.554286			24.6218	142685
-1.93353	-0.554336			24.6286	142980
-1.9327	-0.554394			24.6354	143047
-1.93187	-0.554513			24.6421	143097
-1.93104	-0.554737			24.6489	143100
-1.9302	-0.555019			24.6557	143251
-1.92937	-0.555664			24.6624	143409
-1.92854	-0.556345			24.6692	143579
-1.92771	-0.557028			24.676	143794
-1.92687	-0.557708			24.6827	144023
-1.92604	-0.558391			24.6895	143983
-1.92521	-0.559065			24.6963	144086
-1.92438	-0.559711			24.7031	144245
-1.92355	-0.560106			24.7098	144483
-1.92271	-0.560097			24.7166	144651
-1.92188	-0.560088			24.7234	144737
-1.92105	-0.56008			24.7301	144850
-1.92022	-0.560072			24.7369	144976
-1.91939	-0.560074			24.7437	145180
-1.91855	-0.560087			24.7504	145499
-1.91772	-0.560109			24.7572	145797
-1.91689	-0.560195			24.764	145797
-1.91606	-0.560335			24.7707	145973
-1.91522	-0.560477			24.7775	146281
-1.91439	-0.560617			24.7843	146449
-1.91356	-0.560697			24.791	146697
-1.91273	-0.560406			24.7978	147069
-1.9119	-0.560074			24.8046	147355
-1.91106	-0.55972			24.8114	147693
-1.91023	-0.559232			24.8181	147965
-1.9094	-0.558733			24.8249	148248
-1.90857	-0.558236			24.8317	148417
-1.90774	-0.557745			24.8384	149053
-1.9069	-0.557371			24.8452	149627
-1.90607	-0.557273			24.852	149849
-1.90524	-0.555782			24.8587	149970
-1.90441	-0.544448			24.8655	150216
-1.90358	-0.524587			24.8723	150320
-1.90274	-0.504684			24.879	150162
-1.90191	-0.485103			24.8858	150250
-1.90108	-0.46631			24.8926	150354
-1.90025	-0.446865			24.8993	150238
-1.89941	-0.427016			24.9061	150307
-1.89858	-0.407107			24.9129	150216
-1.89775	-0.38513			24.9196	149695
-1.89692	-0.36224			24.9264	149348
-1.89609	-0.339321			24.9332	149530
-1.89525	-0.316438			24.94	149677
-1.89442	-0.293538			24.9467	149650
-1.89359	-0.270488			24.9535	149809
-1.89276	-0.24709			24.9603	150069
-1.89193	-0.218615			24.967	150102
-1.89109	-0.174711			24.9738	150338
-1.89026	-0.130834			24.9806	150560
-1.88943	-0.087035			24.9873	150681
-1.8886	-0.043194			24.9941	150698
-1.88776	0.001263			25.0009	150832
-1.88693	0.04549			25.0076	150786
-1.8861	0.089943			25.0144	150778
-1.88527	0.135452			25.0212	150649
-1.88444	0.181515			25.0279	150860
-1.8836	0.227299			25.0347	150964
-1.88277	0.273146			25.0415	150982
-1.88194	0.318651			25.0482	151087
-1.88111	0.363731			25.055	150981
-1.88027	0.409103			25.0618	150898
-1.87944	0.45371			25.0686	150851
-1.87861	0.495794			25.0753	151203
-1.87778	0.538051			25.0821	151397
-1.87695	0.580038			25.0889	151315
-1.87611	0.622312			25.0956	151444
-1.87528	0.664436			25.1024	151431
-1.87445	0.706741			25.1092	151327
-1.87362	0.748945			25.1159	151159
-1.87279	0.789366			25.1227	151161
-1.87195	0.829354			25.1295	151180
-1.87112	0.869539			25.1362	151387
-1.87029	0.909454			25.143	151500
-1.86946	0.949392			25.1498	151212
-1.86862	0.98928			25.1565	151131
-1.86779	1.02923			25.1633	151277
-1.86696	1.069			25.1701	151339
-1.86613	1.10869			25.1768	151445
-1.8653	1.14857			25.1836	151236
-1.86446	1.18839			25.1904	151203
-1.86363	1.22646			25.1972	151284
-1.8628	1.25483			25.2039	151152
-1.86197	1.27482			25.2107	150901
-1.86114	1.29449			25.2175	150543
-1.8603	1.31263			25.2242	150461
-1.85947	1.32982			25.231	150398
-1.85864	1.34693			25.2378	150145
-1.85781	1.36403			25.2445	150189
-1.85697	1.3808			25.2513	150126
-1.85614	1.3956			25.2581	149901
-1.85531	1.40959			25.2648	149887
-1.85448	1.42305			25.2716	149855
-1.85365	1.43488			25.2784	149755
-1.85281	1.4467			25.2851	150058
-1.85198	1.45852			25.2919	150053
-1.85115	1.46948			25.2987	149997
-1.85032	1.47364			25.3054	149737
-1.84949	1.46469			25.3122	149442
-1.84865	1.45552			25.319	149272
-1.84782	1.44521			25.3258	148701
-1.84699	1.43381			25.3325	148645
-1.84616	1.42139			25.3393	148726
-1.84532	1.40844			25.3461	148491
-1.84449	1.39544			25.3528	148245
-1.84366	1.38138			25.3596	147950
-1.84283	1.36693			25.3664	147923
-1.842	1.35238			25.3731	148279
-1.84116	1.33514			25.3799	148418
-1.84033	1.31789			25.3867	148405
-1.8395	1.30057			25.3934	148465
-1.83867	1.28323			26.9338	61928.3
-1.83784	1.26624			26.9411	62092.8
-1.837	1.25192			26.9483	62053.9
-1.83617	1.23755			26.9556	62152.8
-1.83534	1.22123			26.9628	62276.1
-1.83451	1.20352			26.97	62392.7
-1.83367	1.1858			26.9773	62522.5
-1.83284	1.16815			26.9845	62684.3
-1.83201	1.15038			26.9917	62889.1
-1.83118	1.13437			26.999	62898.8
-1.83035	1.11894			27.0062	62986.9
-1.82951	1.10346			27.0134	63074.2
-1.82868	1.08509			27.0207	63162.2
-1.82785	1.0666			27.0279	63243.3
-1.82702	1.04836			27.0351	63357.7
-1.82619	1.02994			27.0424	63534.8
-1.82535	1.0116			27.0496	63720.4
-1.82452	0.993189			27.0568	63993
-1.82369	0.974913			27.0641	64082.1
-1.82286	0.955747			27.0713	64205.1
-1.82203	0.935627			27.0786	64385.2
-1.82119	0.915307			27.0858	64729.6
-1.82036	0.895215			27.093	64833.1
-1.81953	0.875097			27.1003	65109
-1.8187	0.856713			27.1075	65283.7
-1.81786	0.839439			27.1147	65452.3
-1.81703	0.821955			27.122	65701.3
-1.8162	0.802913			27.1292	65904
-1.81537	0.783843			27.1364	66038.8
-1.81454	0.764852			27.1437	66351.7
-1.8137	0.745675			27.1509	66521.4
-1.81287	0.727017			27.1581	66625
-1.81204	0.710157			27.1654	66658.6
-1.81121	0.693235			27.1726	66909.7
-1.81038	0.675273			27.1798	67008.9
-1.80954	0.65635			27.1871	67167
-1.80871	0.637625			27.1943	67342
-1.80788	0.618811			27.2016	67486.2
-1.80705	0.600056			27.2088	67569.5
-1.80621	0.583345			27.216	67725.6
-1.80538	0.568555			27.2233	67822.8
-1.80455	0.553689			27.2305	67946.7
-1.80372	0.538656			27.2377	68147.7
-1.80289	0.52348			27.245	68290.1
-1.80205	0.508396			27.2522	68447.5
-1.80122	0.493212			27.2594	68552.8
-1.80039	0.478451			27.2667	68833.5
-1.79956	0.466009			27.2739	68962.4
-1.79873	0.453611			27.2811	69066.8
-1.79789	0.440329			27.2884	69258.9
-1.79706	0.425965			27.2956	69444.1
-1.79623	0.411584			27.3028	69633.5
-1.7954	0.397297			27.3101	69872.1
-1.79456	0.384116			27.3173	70102.8
-1.79373	0.373305			27.3246	70261.9
-1.7929	0.36286			27.3318	70466
-1.79207	0.35202			27.339	70723.3
-1.79124	0.340749			27.3463	70969.1
-1.7904	0.329418			27.3535	71165.6
-1.78957	0.318083			27.3607	71424.2
-1.78874	0.30674			27.368	71631.5
-1.78791	0.295397			27.3752	71789.1
-1.78707	0.286662			27.3824	72001.5
-1.78624	0.278313			27.3897	72216.4
-1.78541	0.269274			27.3969	72400.3
-1.78458	0.259685			27.4041	72624.6
-1.78375	0.25005			27.4114	72788.6
-1.78291	0.240443			27.4186	72915.8
-1.78208	0.230796			27.4258	73031.9
-1.78125	0.22185			27.4331	73217.5
-1.78042	0.213883			27.4403	73333.7
-1.77959	0.205909			27.4476	73479.6
-1.77875	0.197206			27.4548	73621.5
-1.77792	0.188399			27.462	73761.1
-1.77709	0.179592			27.4693	73831.6
-1.77626	0.170769			27.4765	73994.7
-1.77542	0.161966			27.4837	74089.5
-1.77459	0.154785			27.491	74279.8
-1.77376	0.147745			27.4982	74520.8
-1.77293	0.140253			27.5054	74775.9
-1.7721	0.132456			27.5127	74927.5
-1.77126	0.124598			27.5199	75104.2
-1.77043	0.116798			27.5271	75272.8
-1.7696	0.108944			27.5344	75413.5
-1.76877	0.102089			27.5416	75581.7
-1.76794	0.096245			27.5488	75767
-1.7671	0.090221			27.5561	75940.3
-1.76627	0.08373			27.5633	76121.5
-1.76544	0.077131			27.5706	76264.4
-1.76461	0.070584			27.5778	76307.7
-1.76377	0.06404			27.585	76392.4
-1.76294	0.05749			27.5923	76527.5
-1.76211	0.05119			27.5995	76686
-1.76128	0.044914			27.6067	76870.5
-1.76045	0.038517			27.614	77076.7
-1.75961	0.032085			27.6212	77273.5
-1.75878	0.025712			27.6284	77411.8
-1.75795	0.019298			27.6357	77544.6
-1.75712	0.01288			27.6429	77683.6
-1.75629	0.007262			27.6501	77848.8
-1.75545	0.002904			27.6574	77940.7
-1.75462	-0.001836			27.6646	78083.9
-1.75379	-0.006704			27.6718	78261.4
-1.75296	-0.01161			27.6791	78426.7
-1.75212	-0.016526			27.6863	78585.6
-1.75129	-0.021395			27.6936	78662
-1.75046	-0.026295			27.7008	78806.4
-1.74963	-0.030834			27.708	78936.1
-1.7488	-0.035372			27.7153	79098.8
-1.74796	-0.040357			27.7225	79249.7
-1.74713	-0.045396			27.7297	79422.4
-1.7463	-0.050458			27.737	79564.2
-1.74547	-0.055515			27.7442	79693.6
-1.74464	-0.060549			27.7514	79858.5
-1.7438	-0.064822			27.7587	79934.4
-1.74297	-0.068611			27.7659	80046.6
-1.74214	-0.072542			27.7731	80205.4
-1.74131	-0.076748			27.7804	80312.1
-1.74047	-0.080712			27.7876	80401
-1.73964	-0.084922			27.7948	80570.1
-1.73881	-0.089384			27.8021	80703.2
-1.73798	-0.093751			27.8093	80878.4
-1.73715	-0.097457			27.8166	81029.2
-1.73631	-0.100979			27.8238	81194.5
-1.73548	-0.104558			27.831	81314.5
-1.73465	-0.108161			27.8383	81468.1
-1.73382	-0.111781			27.8455	81619.7
-1.73298	-0.115401			27.8527	81756.4
-1.73215	-0.119011			27.86	81867.8
-1.73132	-0.122233			27.8672	82009.1
-1.73049	-0.12514			27.8744	82124.8
-1.72966	-0.12797			27.8817	82180.1
-1.72883	-0.130866			27.8889	82250.5
-1.72799	-0.133796			27.8961	82369.5
-1.72716	-0.136741			27.9034	82433
-1.72633	-0.13968			27.9106	82472.8
-1.7255	-0.142428			27.9178	82592
-1.72466	-0.144697			27.9251	82703.2
-1.72383	-0.146864			27.9323	82872
-1.723	-0.149109			27.9396	83057.2
-1.72217	-0.151442			27.9468	83237.7
-1.72134	-0.153787			27.954	83327.1
-1.7205	-0.156149			27.9613	83421.3
-1.71967	-0.158475			27.9685	83610.9
-1.71884	-0.160703			27.9757	83784.5
-1.71801	-0.162895			27.983	83943.6
-1.71718	-0.165097			27.9902	84064.4
-1.71634	-0.168187			27.9974	84136.9
-1.71551	-0.171444			28.0047	84216.6
-1.71468	-0.174708			28.0119	84328.5
-1.71385	-0.177963			28.0191	84337
-1.71301	-0.18092			28.0264	84508.1
-1.71218	-0.183658			28.0336	84636.9
-1.71135	-0.186367			28.0408	84875.6
-1.71052	-0.188958			28.0481	84872.9
-1.70968	-0.191297			28.0553	84999.8
-1.70885	-0.193636			28.0626	85145.2
-1.70802	-0.195954			28.0698	85156.3
-1.70719	-0.198276			28.077	85334.6
-1.70636	-0.200181			28.0843	85455.6
-1.70552	-0.20199			28.0915	85588.8
-1.70469	-0.203804			28.0987	85600.3
-1.70386	-0.2059			28.106	85749.7
-1.70303	-0.208019			28.1132	85790.3
-1.7022	-0.210157			28.1204	85869
-1.70136	-0.212278			28.1277	86009.4
-1.70053	-0.214275			28.1349	86041.8
-1.6997	-0.215727			28.1421	86112.4
-1.69887	-0.217115			28.1494	86171.9
-1.69803	-0.218555			28.1566	86282
-1.6972	-0.220057			28.1638	86312.6
-1.69637	-0.221559			28.1711	86463.2
-1.69554	-0.223049			28.1783	86643.5
-1.69471	-0.22455			28.1855	86687
-1.69388	-0.225981			28.1928	86796.4
-1.69304	-0.227403			28.2	86801.7
-1.69221	-0.228815			28.2073	86938.5
-1.69138	-0.23054			28.2145	87136.1
-1.69055	-0.232317			28.2217	87298.3
-1.68971	-0.234097			28.229	87444.1
-1.68888	-0.235884			28.2362	87586.2
-1.68805	-0.237564			28.2434	87738.2
-1.68722	-0.239065			28.2507	87905.5
-1.68639	-0.240611			28.2579	87928.4
-1.68555	-0.242205			28.2651	88004.5
-1.68472	-0.243708			28.2724	88233
-1.68389	-0.245167			28.2796	88333.7
-1.68306	-0.246627			28.2868	88305.4
-1.68222	-0.248086			28.2941	88213.8
-1.68139	-0.249478			28.3013	88345.5
-1.68056	-0.25078			28.3085	88244.6
-1.67973	-0.252057			28.3158	88363.6
-1.6789	-0.25354			28.323	88443.2
-1.67806	-0.255327			28.3303	88392.9
-1.67723	-0.2572			28.3375	88532.7
-1.6764	-0.259068			28.3447	88595.6
-1.67557	-0.260938			28.352	88597
-1.67474	-0.262052			28.3592	88684.5
-1.6739	-0.262856			28.3664	88873.1
-1.67307	-0.26366			28.3737	88749.2
-1.67224	-0.264667
-1.67141	-0.265755
-1.67057	-0.266838
-1.66974	-0.267926
-1.66891	-0.269128
-1.66808	-0.270541
-1.66725	-0.272016
-1.66641	-0.273325
-1.66558	-0.274474
-1.66475	-0.275591
-1.66392	-0.276703
-1.66308	-0.27782
-1.66225	-0.278684
-1.66142	-0.279469
-1.66059	-0.280253
-1.65976	-0.281688
-1.65892	-0.283396
-1.65809	-0.285122
-1.65726	-0.286859
-1.65643	-0.288547
-1.6556	-0.290182
-1.65476	-0.29181
-1.65393	-0.293065
-1.6531	-0.29385
-1.65227	-0.294539
-1.65143	-0.295229
-1.6506	-0.295918
-1.64977	-0.296341
-1.64894	-0.296665
-1.64811	-0.297047
-1.64728	-0.298025
-1.64644	-0.299139
-1.64561	-0.300256
-1.64478	-0.30137
-1.64395	-0.302536
-1.64311	-0.303837
-1.64228	-0.305163
-1.64145	-0.306535
-1.64062	-0.307946
-1.63978	-0.30936
-1.63895	-0.310779
-1.63812	-0.312192
-1.63729	-0.313353
-1.63646	-0.314217
-1.63563	-0.315087
-1.63479	-0.316135
-1.63396	-0.317149
-1.63313	-0.318196
-1.6323	-0.319307
-1.63146	-0.320448
-1.63063	-0.321424
-1.6298	-0.322286
-1.62897	-0.323144
-1.62813	-0.324001
-1.6273	-0.32486
-1.62647	-0.325717
-1.62564	-0.326572
-1.62481	-0.327562
-1.62397	-0.328724
-1.62314	-0.329928
-1.62231	-0.331113
-1.62148	-0.33229
-1.62065	-0.333469
-1.61981	-0.334648
-1.61898	-0.335819
-1.61815	-0.336456
-1.61732	-0.336721
-1.61648	-0.336658
-1.61565	-0.336355
-1.61482	-0.336009
-1.61399	-0.335664
-1.61316	-0.335321
-1.61233	-0.33528
-1.61149	-0.335711
-1.61066	-0.336498
-1.60983	-0.337844
-1.609	-0.339418
-1.60816	-0.340996
-1.60733	-0.34257
-1.6065	-0.344094
-1.60567	-0.345107
-1.60484	-0.345886
-1.604	-0.346582
-1.60317	-0.347225
-1.60234	-0.347863
-1.60151	-0.348503
-1.60067	-0.349141
-1.59984	-0.349743
-1.59901	-0.350304
-1.59818	-0.350885
-1.59735	-0.351569
-1.59651	-0.352288
-1.59568	-0.352999
-1.59485	-0.353718
-1.59402	-0.354388
-1.59319	-0.35485
-1.59235	-0.35524
-1.59152	-0.355718
-1.59069	-0.356242
-1.58986	-0.356771
-1.58902	-0.357298
-1.58819	-0.357828
-1.58736	-0.358356
-1.58653	-0.358891
-1.5857	-0.359401
-1.58486	-0.359872
-1.58403	-0.360335
-1.5832	-0.360795
-1.58237	-0.361258
-1.58154	-0.361713
-1.5807	-0.362156
-1.57987	-0.362612
-1.57904	-0.363299
-1.57821	-0.364298
-1.57737	-0.365384
-1.57654	-0.36647
-1.57571	-0.367557
-1.57488	-0.368881
-1.57405	-0.370487
-1.57321	-0.37215
-1.57238	-0.373821
-1.57155	-0.375501
-1.57072	-0.377181
-1.56988	-0.378858
-1.56905	-0.380376
-1.56822	-0.381387
-1.56739	-0.382078
-1.56656	-0.382728
-1.56573	-0.383345
-1.56489	-0.383962
-1.56406	-0.38458
-1.56323	-0.385198
-1.5624	-0.385885
-1.56156	-0.386637
-1.56073	-0.387492
-1.5599	-0.388481
-1.55907	-0.389518
-1.55823	-0.390561
-1.5574	-0.391601
-1.55657	-0.392608
-1.55574	-0.393528
-1.55491	-0.394398
-1.55408	-0.395251
-1.55324	-0.396086
-1.55241	-0.396919
-1.55158	-0.397758
-1.55075	-0.398603
-1.54991	-0.399367
-1.54908	-0.40007
-1.54825	-0.40083
-1.54742	-0.401669
-1.54658	-0.402533
-1.54575	-0.403398
-1.54492	-0.404262
-1.54409	-0.405143
-1.54326	-0.406062
-1.54242	-0.407006
-1.54159	-0.408002
-1.54076	-0.409033
-1.53993	-0.410064
-1.5391	-0.411094
-1.53826	-0.412122
-1.53743	-0.412886
-1.5366	-0.413393
-1.53577	-0.413697
-1.53493	-0.41383
-1.5341	-0.413916
-1.53327	-0.414001
-1.53244	-0.414087
-1.53161	-0.414168
-1.53077	-0.41424
-1.52994	-0.414333
-1.52911	-0.414648
-1.52828	-0.415046
-1.52745	-0.415417
-1.52661	-0.415786
-1.52578	-0.416178
-1.52495	-0.416618
-1.52412	-0.417103
-1.52329	-0.417518
-1.52245	-0.417797
-1.52162	-0.418017
-1.52079	-0.418237
-1.51996	-0.418457
-1.51912	-0.418602
-1.51829	-0.418604
-1.51746	-0.418587
-1.51663	-0.418784
-1.5158	-0.419179
-1.51496	-0.419576
-1.51413	-0.419972
-1.5133	-0.420371
-1.51247	-0.420785
-1.51164	-0.421218
-1.5108	-0.421714
-1.50997	-0.422307
-1.50914	-0.422929
-1.50831	-0.423551
-1.50747	-0.424173
-1.50664	-0.424746
-1.50581	-0.425239
-1.50498	-0.425654
-1.50415	-0.425919
-1.50331	-0.426081
-1.50248	-0.426243
-1.50165	-0.426403
-1.50082	-0.42656
-1.49998	-0.426668
-1.49915	-0.426733
-1.49832	-0.427053
-1.49749	-0.427724
-1.49666	-0.428495
-1.49582	-0.429266
-1.49499	-0.430039
-1.49416	-0.430926
-1.49333	-0.431993
-1.4925	-0.433088
-1.49166	-0.433978
-1.49083	-0.434729
-1.49	-0.435476
-1.48917	-0.436223
-1.48833	-0.436953
-1.4875	-0.437496
-1.48667	-0.437903
-1.48584	-0.438513
-1.48501	-0.439365
-1.48417	-0.440285
-1.48334	-0.441205
-1.48251	-0.442125
-1.48168	-0.443136
-1.48085	-0.444275
-1.48001	-0.445418
-1.47918	-0.446158
-1.47835	-0.446629
-1.47752	-0.4471
-1.47669	-0.44757
-1.47585	-0.447986
-1.47502	-0.448147
-1.47419	-0.44816
-1.47336	-0.448334
-1.47253	-0.448833
-1.47169	-0.449536
-1.47086	-0.450242
-1.47003	-0.450947
-1.4692	-0.451606
-1.46836	-0.452158
-1.46753	-0.452665
-1.4667	-0.453118
-1.46587	-0.453504
-1.46503	-0.453892
-1.4642	-0.454278
-1.46337	-0.454698
-1.46254	-0.455249
-1.46171	-0.45593
-1.46087	-0.456566
-1.46004	-0.457092
-1.45921	-0.457563
-1.45838	-0.458035
-1.45755	-0.458508
-1.45671	-0.458788
-1.45588	-0.458683
-1.45505	-0.458449
-1.45422	-0.458235
-1.45338	-0.458057
-1.45255	-0.457881
-1.45172	-0.457705
-1.45089	-0.45756
-1.45006	-0.457589
-1.44922	-0.4578
-1.44839	-0.458076
-1.44756	-0.458541
-1.44673	-0.459142
-1.4459	-0.459744
-1.44506	-0.460344
-1.44423	-0.460789
-1.4434	-0.460965
-1.44257	-0.461052
-1.44173	-0.460912
-1.4409	-0.460406
-1.44007	-0.459824
-1.43924	-0.459241
-1.43841	-0.458691
-1.43758	-0.458462
-1.43674	-0.458594
-1.43591	-0.458725
-1.43508	-0.459229
-1.43425	-0.460242
-1.43341	-0.4613
-1.43258	-0.462359
-1.43175	-0.463232
-1.43092	-0.463753
-1.43009	-0.464123
-1.42925	-0.464455
-1.42842	-0.464685
-1.42759	-0.46485
-1.42676	-0.465014
-1.42592	-0.465191
-1.42509	-0.465431
-1.42426	-0.465724
-1.42343	-0.466016
-1.4226	-0.466137
-1.42176	-0.466065
-1.42093	-0.465979
-1.4201	-0.465896
-1.41927	-0.465838
-1.41844	-0.46589
-1.4176	-0.466007
-1.41677	-0.466173
-1.41594	-0.466549
-1.41511	-0.467085
-1.41427	-0.46762
-1.41344	-0.468154
-1.41261	-0.468676
-1.41178	-0.469157
-1.41095	-0.469628
-1.41011	-0.470043
-1.40928	-0.47033
-1.40845	-0.470618
-1.40762	-0.470906
-1.40678	-0.471153
-1.40595	-0.471221
-1.40512	-0.471119
-1.40429	-0.471041
-1.40346	-0.471065
-1.40262	-0.471185
-1.40179	-0.471304
-1.40096	-0.471423
-1.40013	-0.471696
-1.3993	-0.472391
-1.39846	-0.473185
-1.39763	-0.474011
-1.3968	-0.474938
-1.39597	-0.475902
-1.39514	-0.476868
-1.3943	-0.477834
-1.39347	-0.478536
-1.39264	-0.478635
-1.39181	-0.478694
-1.39098	-0.479
-1.39014	-0.479732
-1.38931	-0.480464
-1.38848	-0.4812
-1.38765	-0.481965
-1.38681	-0.482822
-1.38598	-0.483763
-1.38515	-0.484437
-1.38432	-0.484493
-1.38348	-0.484333
-1.38265	-0.484173
-1.38182	-0.484014
-1.38099	-0.483978
-1.38016	-0.484179
-1.37932	-0.484406
-1.37849	-0.484893
-1.37766	-0.48584
-1.37683	-0.486792
-1.376	-0.48774
-1.37516	-0.488607
-1.37433	-0.489265
-1.3735	-0.489793
-1.37267	-0.490259
-1.37183	-0.490539
-1.371	-0.490673
-1.37017	-0.490808
-1.36934	-0.49095
-1.36851	-0.491167
-1.36767	-0.491468
-1.36684	-0.491755
-1.36601	-0.492062
-1.36518	-0.49243
-1.36435	-0.49282
-1.36351	-0.493208
-1.36268	-0.493585
-1.36185	-0.493864
-1.36102	-0.494032
-1.36018	-0.49423
-1.35935	-0.494643
-1.35852	-0.495305
-1.35769	-0.495965
-1.35686	-0.496625
-1.35602	-0.497263
-1.35519	-0.497791
-1.35436	-0.498273
-1.35353	-0.498698
-1.3527	-0.498962
-1.35186	-0.499227
-1.35103	-0.499492
-1.3502	-0.499744
-1.34937	-0.499818
-1.34854	-0.499385
-1.3477	-0.498942
-1.34687	-0.498453
-1.34604	-0.497925
-1.34521	-0.497395
-1.34437	-0.496867
-1.34354	-0.496502
-1.34271	-0.496813
-1.34188	-0.497384
-1.34105	-0.497872
-1.34021	-0.498055
-1.33938	-0.498206
-1.33855	-0.498357
-1.33772	-0.498508
-1.33689	-0.498478
-1.33605	-0.497909
-1.33522	-0.497444
-1.33439	-0.497447
-1.33356	-0.497905
-1.33272	-0.498365
-1.33189	-0.498823
-1.33106	-0.499325
-1.33023	-0.500011
-1.3294	-0.500864
-1.32856	-0.501578
-1.32773	-0.501938
-1.3269	-0.502297
-1.32607	-0.502658
-1.32523	-0.503018
-1.3244	-0.503365
-1.32357	-0.503673
-1.32274	-0.503983
-1.32191	-0.50435
-1.32107	-0.504767
-1.32024	-0.505185
-1.31941	-0.505602
-1.31858	-0.505956
-1.31775	-0.50608
-1.31691	-0.506005
-1.31608	-0.506011
-1.31525	-0.506201
-1.31442	-0.506423
-1.31359	-0.506631
-1.31275	-0.506848
-1.31192	-0.507115
-1.31109	-0.507568
-1.31026	-0.508023
-1.30942	-0.508442
-1.30859	-0.508415
-1.30776	-0.508388
-1.30693	-0.508361
-1.3061	-0.508338
-1.30526	-0.508363
-1.30443	-0.508432
-1.3036	-0.508512
-1.30277	-0.508709
-1.30194	-0.50898
-1.3011	-0.50925
-1.30027	-0.509521
-1.29944	-0.50983
-1.29861	-0.510484
-1.29777	-0.51119
-1.29694	-0.512079
-1.29611	-0.513286
-1.29528	-0.514482
-1.29445	-0.515692
-1.29361	-0.516841
-1.29278	-0.517552
-1.29195	-0.517726
-1.29112	-0.517863
-1.29028	-0.517745
-1.28945	-0.517566
-1.28862	-0.517386
-1.28779	-0.517207
-1.28696	-0.5171
-1.28612	-0.517415
-1.28529	-0.517713
-1.28446	-0.517906
-1.28363	-0.517973
-1.2828	-0.518041
-1.28196	-0.518109
-1.28113	-0.518167
-1.2803	-0.518173
-1.27947	-0.518117
-1.27863	-0.51812
-1.2778	-0.518397
-1.27697	-0.518703
-1.27614	-0.519008
-1.27531	-0.519315
-1.27447	-0.519572
-1.27364	-0.519618
-1.27281	-0.519599
-1.27198	-0.519507
-1.27115	-0.519361
-1.27031	-0.519213
-1.26948	-0.519065
-1.26865	-0.518917
-1.26782	-0.518874
-1.26699	-0.519209
-1.26615	-0.51958
-1.26532	-0.520089
-1.26449	-0.520595
-1.26366	-0.521103
-1.26282	-0.52161
-1.26199	-0.522084
-1.26116	-0.522436
-1.26033	-0.522707
-1.2595	-0.522965
-1.25866	-0.523174
-1.25783	-0.523383
-1.257	-0.523593
-1.25617	-0.523803
-1.25534	-0.523861
-1.2545	-0.523562
-1.25367	-0.523258
-1.25284	-0.52318
-1.25201	-0.523255
-1.25117	-0.523331
-1.25034	-0.523406
-1.24951	-0.523483
-1.24868	-0.523842
-1.24785	-0.524271
-1.24701	-0.524691
-1.24618	-0.524565
-1.24535	-0.524303
-1.24452	-0.52404
-1.24368	-0.523781
-1.24285	-0.523621
-1.24202	-0.523605
-1.24119	-0.52359
-1.24036	-0.523608
-1.23952	-0.523658
-1.23869	-0.523709
-1.23786	-0.523759
-1.23703	-0.523793
-1.2362	-0.523516
-1.23536	-0.523204
-1.23453	-0.522904
-1.2337	-0.52277
-1.23287	-0.522637
-1.23203	-0.522504
-1.2312	-0.522375
-1.23037	-0.522318
-1.22954	-0.522328
-1.22871	-0.522333
-1.22787	-0.522275
-1.22704	-0.522177
-1.22621	-0.52208
-1.22538	-0.521982
-1.22455	-0.521869
-1.22371	-0.521598
-1.22288	-0.521333
-1.22205	-0.521182
-1.22122	-0.521547
-1.22039	-0.52191
-1.21955	-0.522271
-1.21872	-0.522637
-1.21789	-0.523028
-1.21706	-0.523488
-1.21622	-0.523914
-1.21539	-0.524085
-1.21456	-0.524032
-1.21373	-0.523978
-1.2129	-0.523925
-1.21206	-0.523841
-1.21123	-0.523539
-1.2104	-0.523104
-1.20957	-0.522626
-1.20873	-0.522008
-1.2079	-0.521411
-1.20707	-0.520859
-1.20624	-0.520301
-1.20541	-0.519698
-1.20457	-0.519569
-1.20374	-0.519626
-1.20291	-0.519874
-1.20208	-0.520261
-1.20125	-0.520661
-1.20041	-0.521061
-1.19958	-0.521463
-1.19875	-0.521835
-1.19792	-0.522173
-1.19708	-0.522507
-1.19625	-0.522954
-1.19542	-0.523421
-1.19459	-0.523889
-1.19376	-0.524361
-1.19292	-0.524831
-1.19209	-0.525135
-1.19126	-0.525426
-1.19043	-0.525983
-1.1896	-0.526732
-1.18876	-0.527495
-1.18793	-0.528257
-1.1871	-0.529018
-1.18627	-0.529842
-1.18544	-0.530707
-1.1846	-0.531577
-1.18377	-0.531872
-1.18294	-0.532142
-1.18211	-0.532415
-1.18127	-0.532684
-1.18044	-0.532894
-1.17961	-0.532547
-1.17878	-0.532183
-1.17795	-0.532059
-1.17711	-0.532294
-1.17628	-0.532537
-1.17545	-0.532781
-1.17462	-0.533025
-1.17379	-0.533524
-1.17295	-0.534279
-1.17212	-0.535028
-1.17129	-0.535668
-1.17046	-0.536264
-1.16962	-0.536859
-1.16879	-0.537447
-1.16796	-0.538068
-1.16713	-0.538844
-1.1663	-0.539623
-1.16546	-0.540291
-1.16463	-0.540564
-1.1638	-0.540833
-1.16297	-0.541103
-1.16213	-0.541366
-1.1613	-0.541434
-1.16047	-0.541375
-1.15964	-0.541314
-1.15881	-0.541217
-1.15797	-0.541112
-1.15714	-0.541007
-1.15631	-0.540902
-1.15548	-0.540789
-1.15465	-0.540568
-1.15381	-0.540353
-1.15298	-0.54017
-1.15215	-0.540022
-1.15132	-0.53988
-1.15048	-0.539737
-1.14965	-0.539594
-1.14882	-0.539224
-1.14799	-0.538647
-1.14716	-0.538033
-1.14632	-0.53757
-1.14549	-0.537177
-1.14466	-0.536792
-1.14383	-0.536407
-1.143	-0.536024
-1.14216	-0.536135
-1.14133	-0.536349
-1.1405	-0.536394
-1.13967	-0.53615
-1.13884	-0.535855
-1.138	-0.53556
-1.13717	-0.535266
-1.13634	-0.534766
-1.13551	-0.533917
-1.13467	-0.533015
-1.13384	-0.532356
-1.13301	-0.531846
-1.13218	-0.531348
-1.13135	-0.530854
-1.13051	-0.530358
-1.12968	-0.52996
-1.12885	-0.52962
-1.12802	-0.529286
-1.12718	-0.528952
-1.12635	-0.528617
-1.12552	-0.528282
-1.12469	-0.527948
-1.12386	-0.527707
-1.12302	-0.527831
-1.12219	-0.528008
-1.12136	-0.528166
-1.12053	-0.528314
-1.1197	-0.52846
-1.11886	-0.528606
-1.11803	-0.528751
-1.1172	-0.528931
-1.11637	-0.529121
-1.11553	-0.529324
-1.1147	-0.529576
-1.11387	-0.529831
-1.11304	-0.530086
-1.11221	-0.53034
-1.11137	-0.530561
-1.11054	-0.530724
-1.10971	-0.530881
-1.10888	-0.531244
-1.10805	-0.531712
-1.10721	-0.532186
-1.10638	-0.532663
-1.10555	-0.533136
-1.10472	-0.533439
-1.10389	-0.533687
-1.10305	-0.533939
-1.10222	-0.534207
-1.10139	-0.53447
-1.10056	-0.534712
-1.09972	-0.534953
-1.09889	-0.53535
-1.09806	-0.536029
-1.09723	-0.536807
-1.0964	-0.537473
-1.09556	-0.538078
-1.09473	-0.538679
-1.0939	-0.53928
-1.09307	-0.539879
-1.09224	-0.540278
-1.0914	-0.540506
-1.09057	-0.54085
-1.08974	-0.541475
-1.08891	-0.54219
-1.08807	-0.542906
-1.08724	-0.543618
-1.08641	-0.544336
-1.08558	-0.545051
-1.08475	-0.545767
-1.08391	-0.545779
-1.08308	-0.545539
-1.08225	-0.545298
-1.08142	-0.545056
-1.08058	-0.544814
-1.07975	-0.544586
-1.07892	-0.544371
-1.07809	-0.544276
-1.07726	-0.5443
-1.07642	-0.544348
-1.07559	-0.544396
-1.07476	-0.544445
-1.07393	-0.544484
-1.0731	-0.54448
-1.07226	-0.544572
-1.07143	-0.545126
-1.0706	-0.545802
-1.06977	-0.546481
-1.06893	-0.547157
-1.0681	-0.547834
-1.06727	-0.548332
-1.06644	-0.54871
-1.06561	-0.548669
-1.06477	-0.548426
-1.06394	-0.54816
-1.06311	-0.547894
-1.06228	-0.547628
-1.06144	-0.547355
-1.06061	-0.547068
-1.05978	-0.54684
-1.05895	-0.54686
-1.05812	-0.546933
-1.05729	-0.547006
-1.05645	-0.547079
-1.05562	-0.547152
-1.05479	-0.547358
-1.05396	-0.547606
-1.05312	-0.547775
-1.05229	-0.547907
-1.05146	-0.548037
-1.05063	-0.548166
-1.0498	-0.548295
-1.04896	-0.548245
-1.04813	-0.547901
-1.0473	-0.547602
-1.04647	-0.547393
-1.04564	-0.547201
-1.0448	-0.547
-1.04397	-0.546796
-1.04314	-0.546592
-1.04231	-0.546971
-1.04147	-0.547694
-1.04064	-0.54811
-1.03981	-0.548344
-1.03898	-0.548579
-1.03815	-0.548814
-1.03731	-0.549049
-1.03648	-0.549185
-1.03565	-0.549198
-1.03482	-0.549231
-1.03398	-0.549435
-1.03315	-0.549717
-1.03232	-0.549999
-1.03149	-0.550281
-1.03066	-0.550474
-1.02982	-0.550259
-1.02899	-0.54985
-1.02816	-0.549169
-1.02733	-0.548279
-1.02649	-0.547357
-1.02566	-0.546435
-1.02483	-0.54551
-1.024	-0.54492
-1.02317	-0.544581
-1.02233	-0.544301
-1.0215	-0.544071
-1.02067	-0.543861
-1.01984	-0.543651
-1.01901	-0.543441
-1.01817	-0.543182
-1.01734	-0.5427
-1.01651	-0.542126
-1.01568	-0.541914
-1.01484	-0.541949
-1.01401	-0.542021
-1.01318	-0.542093
-1.01235	-0.542165
-1.01152	-0.542307
-1.01069	-0.542493
-1.00985	-0.542685
-1.00902	-0.542874
-1.00819	-0.543062
-1.00736	-0.54325
-1.00652	-0.543437
-1.00569	-0.54357
-1.00486	-0.543599
-1.00403	-0.543582
-1.0032	-0.543402
-1.00236	-0.543167
-1.00153	-0.542933
-1.0007	-0.542699
-0.999867	-0.542503
-0.999035	-0.542676
-0.998203	-0.542962
-0.99737	-0.543207
-0.996538	-0.543384
-0.995706	-0.543542
-0.994874	-0.543699
-0.994042	-0.543845
-0.99321	-0.543932
-0.992378	-0.543882
-0.991545	-0.543734
-0.990713	-0.543845
-0.989881	-0.544233
-0.989049	-0.544648
-0.988217	-0.545064
-0.987385	-0.545479
-0.986553	-0.546109
-0.985721	-0.546992
-0.984888	-0.54788
-0.984056	-0.54863
-0.983224	-0.549292
-0.982392	-0.549951
-0.98156	-0.550612
-0.980728	-0.55126
-0.979895	-0.551861
-0.979063	-0.552436
-0.978231	-0.553164
-0.977399	-0.55406
-0.976567	-0.554991
-0.975735	-0.555924
-0.974903	-0.556853
-0.97407	-0.55749
-0.973238	-0.557832
-0.972406	-0.558112
-0.971574	-0.558334
-0.970742	-0.558517
-0.96991	-0.558701
-0.969078	-0.558884
-0.968245	-0.559069
-0.967413	-0.559257
-0.966581	-0.559446
-0.965749	-0.559515
-0.964917	-0.55947
-0.964085	-0.559405
-0.963253	-0.55934
-0.96242	-0.559289
-0.961588	-0.559376
-0.960756	-0.559545
-0.959924	-0.559753
-0.959092	-0.560074
-0.95826	-0.560449
-0.957428	-0.560823
-0.956595	-0.561199
-0.955763	-0.561606
-0.954931	-0.562078
-0.954099	-0.562582
-0.953267	-0.563128
-0.952435	-0.563704
-0.951603	-0.564286
-0.95077	-0.564866
-0.949938	-0.565446
-0.949106	-0.565696
-0.948274	-0.565732
-0.947442	-0.565677
-0.94661	-0.565477
-0.945778	-0.565223
-0.944945	-0.564969
-0.944113	-0.564714
-0.943281	-0.564513
-0.942449	-0.564467
-0.941617	-0.564482
-0.940785	-0.564495
-0.939953	-0.564506
-0.93912	-0.564517
-0.938288	-0.564529
-0.937456	-0.564541
-0.936624	-0.564431
-0.935792	-0.564126
-0.93496	-0.563808
-0.934128	-0.563775
-0.933295	-0.564065
-0.932463	-0.564355
-0.931631	-0.564645
-0.930799	-0.564939
-0.929967	-0.565281
-0.929135	-0.565672
-0.928303	-0.565904
-0.92747	-0.565903
-0.926638	-0.565854
-0.925806	-0.565805
-0.924974	-0.565756
-0.924142	-0.565803
-0.92331	-0.565981
-0.922477	-0.566222
-0.921645	-0.56665
-0.920813	-0.56724
-0.919981	-0.567829
-0.919149	-0.568417
-0.918317	-0.568976
-0.917485	-0.569432
-0.916653	-0.569814
-0.91582	-0.570034
-0.914988	-0.569979
-0.914156	-0.569813
-0.913324	-0.569648
-0.912492	-0.569482
-0.91166	-0.569284
-0.910828	-0.569047
-0.909995	-0.568802
-0.909163	-0.568645
-0.908331	-0.56857
-0.907499	-0.568495
-0.906667	-0.568421
-0.905835	-0.568403
-0.905002	-0.568524
-0.90417	-0.56872
-0.903338	-0.568893
-0.902506	-0.569019
-0.901674	-0.569124
-0.900842	-0.569229
-0.90001	-0.569334
-0.899178	-0.569441
-0.898345	-0.569548
-0.897513	-0.569657
-0.896681	-0.569601
-0.895849	-0.569377
-0.895017	-0.569121
-0.894185	-0.568865
-0.893353	-0.568572
-0.89252	-0.567921
-0.891688	-0.56703
-0.890856	-0.566237
-0.890024	-0.565663
-0.889192	-0.565194
-0.88836	-0.564726
-0.887527	-0.564282
-0.886695	-0.564015
-0.885863	-0.563939
-0.885031	-0.563911
-0.884199	-0.563882
-0.883367	-0.563853
-0.882535	-0.563824
-0.881703	-0.563794
-0.88087	-0.563739
-0.880038	-0.563527
-0.879206	-0.563116
-0.878374	-0.562675
-0.877542	-0.562142
-0.87671	-0.561534
-0.875877	-0.560924
-0.875045	-0.560315
-0.874213	-0.559826
-0.873381	-0.559626
-0.872549	-0.559565
-0.871717	-0.559448
-0.870885	-0.559236
-0.870052	-0.559026
-0.86922	-0.558816
-0.868388	-0.558604
-0.867556	-0.558328
-0.866724	-0.557946
-0.865892	-0.557671
-0.86506	-0.557668
-0.864228	-0.557829
-0.863395	-0.55799
-0.862563	-0.558151
-0.861731	-0.55833
-0.860899	-0.558555
-0.860067	-0.558793
-0.859235	-0.558887
-0.858402	-0.558806
-0.85757	-0.558724
-0.856738	-0.558643
-0.855906	-0.558563
-0.855074	-0.558607
-0.854242	-0.558848
-0.85341	-0.559224
-0.852577	-0.559869
-0.851745	-0.5607
-0.850913	-0.561526
-0.850081	-0.56235
-0.849249	-0.563103
-0.848417	-0.563647
-0.847585	-0.564051
-0.846752	-0.564288
-0.84592	-0.564209
-0.845088	-0.563997
-0.844256	-0.563785
-0.843424	-0.563572
-0.842592	-0.56336
-0.84176	-0.563148
-0.840927	-0.562961
-0.840095	-0.563021
-0.839263	-0.563316
-0.838431	-0.563609
-0.837599	-0.563903
-0.836767	-0.564236
-0.835935	-0.564668
-0.835102	-0.565158
-0.83427	-0.565559
-0.833438	-0.565834
-0.832606	-0.566056
-0.831774	-0.566295
-0.830942	-0.566541
-0.83011	-0.566825
-0.829277	-0.567221
-0.828445	-0.56762
-0.827613	-0.568044
-0.826781	-0.568508
-0.825949	-0.568972
-0.825117	-0.569436
-0.824285	-0.569828
-0.823452	-0.569947
-0.82262	-0.569869
-0.821788	-0.569806
-0.820956	-0.569792
-0.820124	-0.569804
-0.819292	-0.569815
-0.81846	-0.569837
-0.817627	-0.569968
-0.816795	-0.570313
-0.815963	-0.57066
-0.815131	-0.57098
-0.814299	-0.57124
-0.813467	-0.571493
-0.812635	-0.571745
-0.811802	-0.571931
-0.81097	-0.571865
-0.810138	-0.571574
-0.809306	-0.57131
-0.808474	-0.571145
-0.807642	-0.57107
-0.80681	-0.570994
-0.805977	-0.570919
-0.805145	-0.570966
-0.804313	-0.571342
-0.803481	-0.571888
-0.802649	-0.572397
-0.801817	-0.572817
-0.800985	-0.573229
-0.800152	-0.57364
-0.79932	-0.574035
-0.798488	-0.57423
-0.797656	-0.574137
-0.796824	-0.574096
-0.795992	-0.57422
-0.79516	-0.574475
-0.794327	-0.574729
-0.793495	-0.574983
-0.792663	-0.575294
-0.791831	-0.575732
-0.790999	-0.576225
-0.790167	-0.576648
-0.789335	-0.576981
-0.788502	-0.577315
-0.78767	-0.57765
-0.786838	-0.577977
-0.786006	-0.578274
-0.785174	-0.578541
-0.784342	-0.578719
-0.783509	-0.578717
-0.782677	-0.578635
-0.781845	-0.578554
-0.781013	-0.578475
-0.780181	-0.578384
-0.779349	-0.578255
-0.778517	-0.5781
-0.777685	-0.578014
-0.776852	-0.578048
-0.77602	-0.578082
-0.775188	-0.578116
-0.774356	-0.57815
-0.773524	-0.578199
-0.772692	-0.578319
-0.77186	-0.578489
-0.771027	-0.578853
-0.770195	-0.579235
-0.769363	-0.579618
-0.768531	-0.580003
-0.767699	-0.580368
-0.766867	-0.58064
-0.766034	-0.580763
-0.765202	-0.580688
-0.76437	-0.580502
-0.763538	-0.580314
-0.762706	-0.580126
-0.761874	-0.579939
-0.761042	-0.579779
-0.76021	-0.579711
-0.759377	-0.579641
-0.758545	-0.57954
-0.757713	-0.57944
-0.756881	-0.57934
-0.756049	-0.57924
-0.755217	-0.579105
-0.754385	-0.578814
-0.753552	-0.578426
-0.75272	-0.578301
-0.751888	-0.57844
-0.751056	-0.578579
-0.750224	-0.578719
-0.749392	-0.578862
-0.748559	-0.579058
-0.747727	-0.579362
-0.746895	-0.579561
-0.746063	-0.579467
-0.745231	-0.579341
-0.744399	-0.579216
-0.743567	-0.57909
-0.742735	-0.579024
-0.741902	-0.579148
-0.74107	-0.579381
-0.740238	-0.579664
-0.739406	-0.580009
-0.738574	-0.580353
-0.737742	-0.580698
-0.73691	-0.581023
-0.736077	-0.581261
-0.735245	-0.5814
-0.734413	-0.581547
-0.733581	-0.581727
-0.732749	-0.581928
-0.731917	-0.582129
-0.731084	-0.58233
-0.730252	-0.582454
-0.72942	-0.582414
-0.728588	-0.582353
-0.727756	-0.58224
-0.726924	-0.582045
-0.726092	-0.581856
-0.725259	-0.581653
-0.724427	-0.581457
-0.723595	-0.581468
-0.722763	-0.581609
-0.721931	-0.581757
-0.721099	-0.581968
-0.720267	-0.582219
-0.719434	-0.58247
-0.718602	-0.58272
-0.71777	-0.582978
-0.716938	-0.583273
-0.716106	-0.583574
-0.715274	-0.583966
-0.714442	-0.584516
-0.713609	-0.585063
-0.712777	-0.585616
-0.711945	-0.586136
-0.711113	-0.586408
-0.710281	-0.586371
-0.709449	-0.586325
-0.708617	-0.58621
-0.707784	-0.586035
-0.706952	-0.585858
-0.70612	-0.585682
-0.705288	-0.585562
-0.704456	-0.585779
-0.703624	-0.586033
-0.702792	-0.586276
-0.701959	-0.586453
-0.701127	-0.586604
-0.700295	-0.586755
-0.699463	-0.586899
-0.698631	-0.586999
-0.697799	-0.587028
-0.696967	-0.587054
-0.696134	-0.587041
-0.695302	-0.586899
-0.69447	-0.586758
-0.693638	-0.586616
-0.692806	-0.586469
-0.691974	-0.586291
-0.691142	-0.586086
-0.690309	-0.585886
-0.689477	-0.585727
-0.688645	-0.585653
-0.687813	-0.58558
-0.686981	-0.585509
-0.686149	-0.585479
-0.685317	-0.585562
-0.684484	-0.585645
-0.683652	-0.585772
-0.68282	-0.586086
-0.681988	-0.586443
-0.681156	-0.586801
-0.680324	-0.587145
-0.679492	-0.587429
-0.678659	-0.587677
-0.677827	-0.587912
-0.676995	-0.588054
-0.676163	-0.588023
-0.675331	-0.587991
-0.674499	-0.587943
-0.673667	-0.587819
-0.672834	-0.587566
-0.672002	-0.587293
-0.67117	-0.587007
-0.670338	-0.586505
-0.669506	-0.585972
-0.668674	-0.58544
-0.667842	-0.584909
-0.667009	-0.584444
-0.666177	-0.584048
-0.665345	-0.583656
-0.664513	-0.583364
-0.663681	-0.583315
-0.662849	-0.583268
-0.662017	-0.583221
-0.661184	-0.583174
-0.660352	-0.583199
-0.65952	-0.583255
-0.658688	-0.583311
-0.657856	-0.583289
-0.657024	-0.583234
-0.656192	-0.58318
-0.655359	-0.583126
-0.654527	-0.583093
-0.653695	-0.583209
-0.652863	-0.583326
-0.652031	-0.583434
-0.651199	-0.583362
-0.650367	-0.58329
-0.649534	-0.583217
-0.648702	-0.583143
-0.64787	-0.583041
-0.647038	-0.582838
-0.646206	-0.582652
-0.645374	-0.5828
-0.644542	-0.58316
-0.643709	-0.58352
-0.642877	-0.58388
-0.642045	-0.584227
-0.641213	-0.584364
-0.640381	-0.584443
-0.639549	-0.584417
-0.638717	-0.584076
-0.637884	-0.583739
-0.637052	-0.583401
-0.63622	-0.583064
-0.635388	-0.582802
-0.634556	-0.582743
-0.633724	-0.582679
-0.632892	-0.582564
-0.632059	-0.582383
-0.631227	-0.582204
-0.630395	-0.582024
-0.629563	-0.581869
-0.628731	-0.581913
-0.627899	-0.581982
-0.627066	-0.582115
-0.626234	-0.582502
-0.625402	-0.582889
-0.62457	-0.583276
-0.623738	-0.583647
-0.622906	-0.583897
-0.622074	-0.583937
-0.621242	-0.58394
-0.620409	-0.583695
-0.619577	-0.58324
-0.618745	-0.582746
-0.617913	-0.582228
-0.617081	-0.581706
-0.616249	-0.58125
-0.615417	-0.580835
-0.614584	-0.580422
-0.613752	-0.580924
-0.61292	-0.581535
-0.612088	-0.582145
-0.611256	-0.582756
-0.610424	-0.583366
-0.609591	-0.58415
-0.608759	-0.584949
-0.607927	-0.585782
-0.607095	-0.58664
-0.606263	-0.587504
-0.605431	-0.588365
-0.604599	-0.589227
-0.603766	-0.589778
-0.602934	-0.590093
-0.602102	-0.590391
-0.60127	-0.589851
-0.600438	-0.58925
-0.599606	-0.588649
-0.598774	-0.588046
-0.597942	-0.587525
-0.597109	-0.587331
-0.596277	-0.587156
-0.595445	-0.58691
-0.594613	-0.586617
-0.593781	-0.586321
-0.592949	-0.586026
-0.592116	-0.58573
-0.591284	-0.585481
-0.590452	-0.585304
-0.58962	-0.585303
-0.588788	-0.586021
-0.587956	-0.586744
-0.587124	-0.587468
-0.586291	-0.58819
-0.585459	-0.588876
-0.584627	-0.589278
-0.583795	-0.589676
-0.582963	-0.589816
-0.582131	-0.589788
-0.581299	-0.589759
-0.580467	-0.58973
-0.579634	-0.58971
-0.578802	-0.589973
-0.57797	-0.590504
-0.577138	-0.591006
-0.576306	-0.591441
-0.575474	-0.591877
-0.574641	-0.592312
-0.573809	-0.592748
-0.572977	-0.593128
-0.572145	-0.59254
-0.571313	-0.591941
-0.570481	-0.591147
-0.569649	-0.590313
-0.568816	-0.589475
-0.567984	-0.58864
-0.567152	-0.587855
-0.56632	-0.587089
-0.565488	-0.586255
-0.564656	-0.585366
-0.563824	-0.584808
-0.562991	-0.584334
-0.562159	-0.583856
-0.561327	-0.58338
-0.560495	-0.582905
-0.559663	-0.58317
-0.558831	-0.583592
-0.557999	-0.583969
-0.557166	-0.58429
-0.556334	-0.584601
-0.555502	-0.584911
-0.55467	-0.585222
-0.553838	-0.585595
-0.553006	-0.586019
-0.552174	-0.586447
-0.551341	-0.586999
-0.550509	-0.587605
-0.549677	-0.588217
-0.548845	-0.588826
-0.548013	-0.589282
-0.547181	-0.589094
-0.546349	-0.588806
-0.545516	-0.588526
-0.544684	-0.588299
-0.543852	-0.588083
-0.54302	-0.587865
-0.542188	-0.587646
-0.541356	-0.587656
-0.540524	-0.587849
-0.539691	-0.588062
-0.538859	-0.588254
-0.538027	-0.5884
-0.537195	-0.58854
-0.536363	-0.588681
-0.535531	-0.588848
-0.534699	-0.589082
-0.533866	-0.58932
-0.533034	-0.589561
-0.532202	-0.589833
-0.53137	-0.590159
-0.530538	-0.59049
-0.529706	-0.590823
-0.528874	-0.591337
-0.528041	-0.591915
-0.527209	-0.592492
-0.526377	-0.593072
-0.525545	-0.593442
-0.524713	-0.593799
-0.523881	-0.594155
-0.523049	-0.594511
-0.522216	-0.594464
-0.521384	-0.594396
-0.520552	-0.594327
-0.51972	-0.594189
-0.518888	-0.594017
-0.518056	-0.593845
-0.517224	-0.593674
-0.516391	-0.593556
-0.515559	-0.593496
-0.514727	-0.593438
-0.513895	-0.593399
-0.513063	-0.593496
-0.512231	-0.593609
-0.511399	-0.59373
-0.510566	-0.593853
-0.509734	-0.593872
-0.508902	-0.593826
-0.50807	-0.59377
-0.507238	-0.593942
-0.506406	-0.594255
-0.505574	-0.594589
-0.504741	-0.594923
-0.503909	-0.595252
-0.503077	-0.595532
-0.502245	-0.595797
-0.501413	-0.595969
-0.500581	-0.595744
-0.499749	-0.595397
-0.498916	-0.595049
-0.498084	-0.594702
-0.497252	-0.594371
-0.49642	-0.594083
-0.495588	-0.593808
-0.494756	-0.593674
-0.493924	-0.593677
-0.493091	-0.593708
-0.492259	-0.59374
-0.491427	-0.593771
-0.490595	-0.593773
-0.489763	-0.593725
-0.488931	-0.593665
-0.488099	-0.593666
-0.487266	-0.593697
-0.486434	-0.593732
-0.485602	-0.593768
-0.48477	-0.593803
-0.483938	-0.594018
-0.483106	-0.594275
-0.482273	-0.594473
-0.481441	-0.594116
-0.480609	-0.593624
-0.479777	-0.593133
-0.478945	-0.592643
-0.478113	-0.592211
-0.477281	-0.591817
-0.476449	-0.591429
-0.475616	-0.5912
-0.474784	-0.591169
-0.473952	-0.591172
-0.47312	-0.591175
-0.472288	-0.591162
-0.471456	-0.591011
-0.470623	-0.590832
-0.469791	-0.590653
-0.468959	-0.590567
-0.468127	-0.590559
-0.467295	-0.590563
-0.466463	-0.590566
-0.465631	-0.590303
-0.464798	-0.589927
-0.463966	-0.58954
-0.463134	-0.589107
-0.462302	-0.588488
-0.46147	-0.587841
-0.460638	-0.587226
-0.459806	-0.58674
-0.458974	-0.586573
-0.458141	-0.586539
-0.457309	-0.586505
-0.456477	-0.586706
-0.455645	-0.587082
-0.454813	-0.587473
-0.453981	-0.587865
-0.453148	-0.588143
-0.452316	-0.588274
-0.451484	-0.58836
-0.450652	-0.588497
-0.44982	-0.588716
-0.448988	-0.588966
-0.448156	-0.589216
-0.447323	-0.589466
-0.446491	-0.589666
-0.445659	-0.589828
-0.444827	-0.589983
-0.443995	-0.589976
-0.443163	-0.589866
-0.442331	-0.589747
-0.441499	-0.589627
-0.440666	-0.589558
-0.439834	-0.589962
-0.439002	-0.590595
-0.43817	-0.591347
-0.437338	-0.592439
-0.436506	-0.593663
-0.435673	-0.594886
-0.434841	-0.596117
-0.434009	-0.597212
-0.433177	-0.598106
-0.432345	-0.598942
-0.431513	-0.59932
-0.430681	-0.59945
-0.429848	-0.599558
-0.429016	-0.599665
-0.428184	-0.599773
-0.427352	-0.599802
-0.42652	-0.599748
-0.425688	-0.599702
-0.424856	-0.599779
-0.424024	-0.599898
-0.423191	-0.600018
-0.422359	-0.600138
-0.421527	-0.600297
-0.420695	-0.600622
-0.419863	-0.601002
-0.419031	-0.601368
-0.418198	-0.601698
-0.417366	-0.602019
-0.416534	-0.602338
-0.415702	-0.602658
-0.41487	-0.602687
-0.414038	-0.60259
-0.413206	-0.602483
-0.412373	-0.602331
-0.411541	-0.602147
-0.410709	-0.601956
-0.409877	-0.601765
-0.409045	-0.601511
-0.408213	-0.601173
-0.407381	-0.600832
-0.406549	-0.600486
-0.405716	-0.600029
-0.404884	-0.599476
-0.404052	-0.598905
-0.40322	-0.59833
-0.402388	-0.597886
-0.401556	-0.597575
-0.400723	-0.597276
-0.399891	-0.597028
-0.399059	-0.59686
-0.398227	-0.596721
-0.397395	-0.596583
-0.396563	-0.596346
-0.395731	-0.5958
-0.394898	-0.595064
-0.394066	-0.59433
-0.393234	-0.59376
-0.392402	-0.593321
-0.39157	-0.59288
-0.390738	-0.59244
-0.389906	-0.592373
-0.389073	-0.59263
-0.388241	-0.592919
-0.387409	-0.593189
-0.386577	-0.593429
-0.385745	-0.593657
-0.384913	-0.593885
-0.384081	-0.594089
-0.383248	-0.594186
-0.382416	-0.594219
-0.381584	-0.594252
-0.380752	-0.594034
-0.37992	-0.593586
-0.379088	-0.593096
-0.378256	-0.592606
-0.377423	-0.592127
-0.376591	-0.591679
-0.375759	-0.591249
-0.374927	-0.590819
-0.374095	-0.590597
-0.373263	-0.590502
-0.372431	-0.590407
-0.371598	-0.590312
-0.370766	-0.590254
-0.369934	-0.590234
-0.369102	-0.590222
-0.36827	-0.590047
-0.367438	-0.58971
-0.366606	-0.589335
-0.365773	-0.588958
-0.364941	-0.58861
-0.364109	-0.588393
-0.363277	-0.588235
-0.362445	-0.588223
-0.361613	-0.588504
-0.36078	-0.588897
-0.359948	-0.589288
-0.359116	-0.589679
-0.358284	-0.590006
-0.357452	-0.590258
-0.35662	-0.590489
-0.355788	-0.59044
-0.354956	-0.590265
-0.354123	-0.590095
-0.353291	-0.589937
-0.352459	-0.589779
-0.351627	-0.589485
-0.350795	-0.589017
-0.349963	-0.588509
-0.349131	-0.587913
-0.348298	-0.587266
-0.347466	-0.586618
-0.346634	-0.58597
-0.345802	-0.585335
-0.34497	-0.584731
-0.344138	-0.584197
-0.343305	-0.58394
[truncated: 31,666 more rows]

## Sheet: LacZ-data_Fig 2f
Each value resembles the activity measured in a biological replicate.
	∆remA	wild type	R50A	R51A
	0.39	542.405	1.33	3.315
	1.22	526.925	1.19	2.72
	1.115	505.18	1.15	2.71
	1.1	517.59
	0.56	596.3
		518.96
		521.82
		413.42
		526.4
Analysis of the data in Prism 9 (version 9.0.2 for macOS) using "descriptive statistics"
	∆remA	wild type	R50A	R51A
Number of values	5	9	3	3
Minimum	0.39	413.4	1.15	2.71
Maximum	1.22	596.3	1.33	3.315
Range	0.83	182.9	0.18	0.605
Mean	0.877	518.8	1.223	2.915
Std. Deviation	0.3747	47.42	0.09452	0.3464
Std. Error of Mean	0.1676	15.81	0.05457	0.2
Data are shown as scatter plots in Figure 2f

## Sheet: LacZ-data_Fig 3c
Each value resembles the activity measured in a biological replicate.
	∆remA	wild type	P29S	R32A	D36S	D39A	D36A D39A
	0.39	542.405	0.63	1.27	635.875	716.7	78.955
	1.22	526.925	0.56	1.12	640.28	670.2	80.67
	1.115	505.18	0.62	1.1	660	590.35	78.52
	1.1	517.59
	0.56	596.3
		518.96
		521.82
		413.42
		526.4
Analysis of the data in Prism 9 (version 9.0.2 for macOS) using "descriptive statistics"
	∆remA	wild type	P29S	R32A	D36S	D39A	D36A D39A
Number of values	5	9	3	3	3	3	3
Minimum	0.39	413.4	0.56	1.1	635.9	590.4	78.52
Maximum	1.22	596.3	0.63	1.27	660	716.7	80.67
Range	0.83	182.9	0.07	0.17	24.13	126.4	2.15
Mean	0.877	518.8	0.6033	1.163	645.4	659.1	79.38
Std. Deviation	0.3747	47.42	0.03786	0.09292	12.85	63.9	1.137
Std. Error of Mean	0.1676	15.81	0.02186	0.05364	7.417	36.9	0.6563
Data are shown as scatter plots in Figure 3c

## Sheet: LacZ-data_Fig 3h
Each value resembles the activity measured in a biological replicate.
	∆remA	wild type	R18W
	0.39	542.405	1.28
	1.22	526.925	1.37
	1.115	505.18	1.225
	1.1	517.59	1.22
	0.56	596.3
		518.96
		521.82
		413.42
		526.4
Analysis of the data in Prism 9 (version 9.0.2 for macOS) using "descriptive statistics"
	∆remA	wild type	R18W
Number of values	5	9	4
Minimum	0.39	413.4	1.22
Maximum	1.22	596.3	1.37
Range	0.83	182.9	0.15
Mean	0.877	518.8	1.274
Std. Deviation	0.3747	47.42	0.06969
Std. Error of Mean	0.1676	15.81	0.03484
Data are shown as scatter plots in Figure 3h

## Sheet: EMSA_Fig.2e_R50A
	Data not used: These lines belong to an unrelated experiment, which has also been loaded to the gel.

## Sheet: EMSA_Fig.2e_WT
	Data not used: These lines belong to an unrelated experiment, which has also been loaded to the gel.

## Sheet: Fig. S1d
R18W 500 µM			time (min)	MW (Da)
UV 1_280			24.0408	133028
ml	mAU		24.0478	134328
-2.00428	-0.021067		24.0548	135061
-2.00345	-0.010534		24.0618	134891
-2.00261	-0.010534		24.0688	136055
-2.00178	-0.010534		24.0758	136044
-2.00095	-0.105013		24.0828	134997
-2.00012	-0.263719		24.0898	134461
-1.99929	-0.291614		24.0968	134709
-1.99845	-0.319504		24.1039	134609
-1.99762	-0.347258		24.1109	134299
-1.99679	-0.375127		24.1179	135018
-1.99596	-0.403126		24.1249	134847
-1.99512	-0.430918		24.1319	134656
-1.99429	-0.458764		24.1389	134528
-1.99346	-0.486634		24.1459	135487
-1.99263	-0.514462		24.1529	136237
-1.9918	-0.542309		24.1599	136341
-1.99096	-0.570328		24.1669	136187
-1.99013	-0.598452		24.1739	136448
-1.9893	-0.626547		24.1809	137024
-1.98847	-0.654607		24.1879	137659
-1.98764	-0.682807		24.1949	137266
-1.9868	-0.711078		24.2019	136353
-1.98597	-0.739321		24.2089	135399
-1.98514	-0.767364		24.2159	135009
-1.98431	-0.795663		24.2229	134496
-1.98347	-0.820934		24.2299	135084
-1.98264	-0.841456		24.2369	136127
-1.98181	-0.869783		24.2439	136507
-1.98098	-0.898032		24.2509	136672
-1.98015	-0.926141		24.2579	136750
-1.97931	-0.95436		24.2649	136037
-1.97848	-0.982724		24.2719	135849
-1.97765	-1.05865		24.2789	136427
-1.97682	-1.26629		24.2859	137528
-1.97599	-1.29493		24.2929	138274
-1.97515	-1.32354		24.2999	138429
-1.97432	-1.35206		24.3069	137444
-1.97349	-1.38047		24.3139	137361
-1.97266	-1.3987		24.3209	137715
-1.97182	-1.4005		24.3279	137872
-1.97099	-1.40048		24.3349	137889
-1.97016	-1.40047		24.3419	138924
-1.96933	-1.40046		24.3489	139329
-1.9685	-1.40045		24.3559	139014
-1.96766	-1.40044		24.3629	139400
-1.96683	-1.40043		24.3699	139327
-1.966	-1.40059		24.3769	139513
-1.96517	-1.40099		24.3839	139865
-1.96434	-1.40139		24.3909	139501
-1.9635	-1.40178		24.3979	138644
-1.96267	-1.40218		24.4049	138119
-1.96184	-1.40258		24.4119	138150
-1.96101	-1.40298		24.4189	137389
-1.96018	-1.4033		24.426	137779
-1.95934	-1.40345		24.433	137861
-1.95851	-1.40352		24.44	137783
-1.95768	-1.40358		24.447	137632
-1.95685	-1.40362		24.454	137120
-1.95601	-1.40351		24.461	136926
-1.95518	-1.40326		24.468	137479
-1.95435	-1.40301		24.475	137957
-1.95352	-1.40279		24.482	138382
-1.95269	-1.4026		24.489	138854
-1.95185	-1.40243		24.496	139202
-1.95102	-1.40226		24.503	139190
-1.95019	-1.40208		24.51	139111
-1.94936	-1.40186		24.517	138993
-1.94853	-1.4016		24.524	139860
-1.94769	-1.40137		24.531	140652
-1.94686	-1.40131		24.538	140659
-1.94603	-1.40137		24.545	141822
-1.9452	-1.40143		24.552	143704
-1.94436	-1.40149		24.559	144495
-1.94353	-1.40158		24.566	144487
-1.9427	-1.40176		24.573	144715
-1.94187	-1.40201		24.58	145275
-1.94104	-1.40219		24.587	145301
-1.9402	-1.40213		24.594	145179
-1.93937	-1.40205		24.601	145609
-1.93854	-1.40197		24.608	145091
-1.93771	-1.40188		24.615	145292
-1.93687	-1.40166		24.622	145472
-1.93604	-1.40113		24.629	145101
-1.93521	-1.4006		24.636	144029
-1.93438	-1.40008		24.643	143391
-1.93355	-1.39956		24.65	143932
-1.93271	-1.39905		24.657	143809
-1.93188	-1.39854		24.664	142992
-1.93105	-1.39812		24.671	143150
-1.93022	-1.39806		24.678	143312
-1.92939	-1.39821		24.685	143474
-1.92855	-1.39837		24.692	143554
-1.92772	-1.39857		24.699	143768
-1.92689	-1.39878		24.706	143870
-1.92606	-1.39899		24.713	143684
-1.92522	-1.39919		24.72	143360
-1.92439	-1.39931		24.727	142809
-1.92356	-1.39911		24.734	142788
-1.92273	-1.39893		24.741	142894
-1.9219	-1.39886		24.7481	142921
-1.92106	-1.3989		24.7551	143011
-1.92023	-1.39894		24.7621	143189
-1.9194	-1.39898		24.7691	143239
-1.91857	-1.39906		24.7761	143266
-1.91774	-1.39931		24.7831	143333
-1.9169	-1.39968		24.7901	143574
-1.91607	-1.40001		24.7971	144480
-1.91524	-1.40017		24.8041	144568
-1.91441	-1.40028		24.8111	144401
-1.91357	-1.40038		24.8181	144910
-1.91274	-1.40048		24.8251	145426
-1.91191	-1.40058		24.8321	145612
-1.91108	-1.40063		24.8391	145868
-1.91025	-1.40051		24.8461	145846
-1.90941	-1.39923		24.8531	147505
-1.90858	-1.39579		24.8601	149094
-1.90775	-1.39233		24.8671	149610
-1.90692	-1.3889		24.8741	149783
-1.90609	-1.38542		24.8811	149875
-1.90525	-1.38177		24.8881	150166
-1.90442	-1.378		24.8951	150129
-1.90359	-1.37379		24.9021	149652
-1.90276	-1.36802		24.9091	149667
-1.90192	-1.36206		24.9161	149699
-1.90109	-1.35609		24.9231	149582
-1.90026	-1.35012		24.9301	149377
-1.89943	-1.34426		24.9371	147558
-1.8986	-1.33876		24.9441	146668
-1.89776	-1.33267		24.9511	146249
-1.89693	-1.32113		24.9581	146133
-1.8961	-1.30322		24.9651	145992
-1.89527	-1.2853		24.9721	146079
-1.89444	-1.2674		24.9791	146359
-1.8936	-1.2495		24.9861	146667
-1.89277	-1.23156		24.9931	146714
-1.89194	-1.21362		25.0001	146818
-1.89111	-1.19431		25.0071	147228
-1.89027	-1.16652		25.0141	147408
-1.88944	-1.13775		25.0211	147560
-1.88861	-1.10883		25.0281	147915
-1.88778	-1.07996		25.0351	147983
-1.88695	-1.051		25.0421	148074
-1.88611	-1.0221		25.0491	148087
-1.88528	-0.992759		25.0561	148118
-1.88445	-0.960842		25.0631	148092
-1.88362	-0.925767		25.0702	147968
-1.88279	-0.890574		25.0772	147941
-1.88195	-0.855527		25.0842	148529
-1.88112	-0.820473		25.0912	149326
-1.88029	-0.785156		25.0982	149667
-1.87946	-0.74996		25.1052	149741
-1.87862	-0.713699		25.1122	150151
-1.87779	-0.674144		25.1192	151217
-1.87696	-0.634184		25.1262	151286
-1.87613	-0.594269		25.1332	151259
-1.8753	-0.554019		25.1402	152032
-1.87446	-0.514159		25.1472	152341
-1.87363	-0.47465		25.1542	152384
-1.8728	-0.434882		25.1612	152270
-1.87197	-0.394821		25.1682	151644
-1.87114	-0.354354		25.1752	151061
-1.8703	-0.31377		25.1822	151253
-1.86947	-0.273284		25.1892	151197
-1.86864	-0.233002		25.1962	150885
-1.86781	-0.193816		25.2032	149987
-1.86698	-0.156648		25.2102	149815
-1.86614	-0.120351		25.2172	149858
-1.86531	-0.086789		25.2242	149042
-1.86448	-0.054363		25.2312	148494
-1.86365	-0.02179		25.2382	149083
-1.86281	0.010846		25.2452	149589
-1.86198	0.042785		25.2522	149634
-1.86115	0.073171		25.2592	149554
-1.86032	0.102918		25.2662	149841
-1.85949	0.130118		25.2732	149889
-1.85865	0.154412		25.2802	149523
-1.85782	0.178707		25.2872	149133
-1.85699	0.203134		25.2942	148812
-1.85616	0.226305		25.3012	148703
-1.85533	0.243867		25.3082	148732
-1.85449	0.25597		25.3152	148000
-1.85366	0.266542		25.3222	147136
-1.85283	0.272783		25.3292	146810
-1.852	0.278523		25.3362	146553
-1.85116	0.28429		25.3432	145986
-1.85033	0.290027		25.3502	145659
-1.8495	0.293001		25.3572	147087
-1.84867	0.288649		25.3642	147908
-1.84784	0.283025		25.3712	148237
-1.847	0.275396		25.3782	148546
-1.84617	0.265935		25.3852	148315
-1.84534	0.256847		25.3923	148320
-1.84451	0.248347		25.3993	149904
-1.84367	0.239658		25.4063	150582
-1.84284	0.227756		25.4133	150628
-1.84201	0.212047		25.4203	150558
-1.84118	0.196301		25.4273	149978
-1.84035	0.177122		25.4343	147864
-1.83951	0.157204		25.4413	146401
-1.83868	0.137218		27.1218	71222.6
-1.83785	0.117256		27.1302	70716.6
-1.83702	0.097109		27.1386	70464.4
-1.83619	0.073005		27.147	70075.3
-1.83535	0.048365		27.1554	69943.5
-1.83452	0.022955		27.1638	69651
-1.83369	-0.004216		27.1722	69320.3
-1.83286	-0.031273		27.1806	69061.2
-1.83203	-0.058521		27.189	69020.8
-1.83119	-0.08568		27.1974	68832.9
-1.83036	-0.113047		27.2058	68605
-1.82953	-0.140972		27.2142	68636.3
-1.8287	-0.169052		27.2226	68784.2
-1.82787	-0.198466		27.231	68712.9
-1.82703	-0.228475		27.2394	68770.5
-1.8262	-0.258564		27.2478	68756.1
-1.82537	-0.288599		27.2562	68786.1
-1.82454	-0.318345		27.2646	69131.5
-1.8237	-0.345124		27.273	69593.8
-1.82287	-0.370637		27.2814	69644.5
-1.82204	-0.396802		27.2898	69721.2
-1.82121	-0.42394		27.2982	69640.2
-1.82037	-0.451074		27.3066	69759.1
-1.81954	-0.478214		27.3151	69751.4
-1.81871	-0.50499		27.3235	69684.2
-1.81788	-0.529462		27.3319	69515.4
-1.81705	-0.550583		27.3403	69358.1
-1.81621	-0.571917		27.3487	69222
-1.81538	-0.594155		27.3571	69073.8
-1.81455	-0.616513		27.3655	68950.2
-1.81372	-0.638725		27.3739	68936
-1.81289	-0.660968		27.3823	68975.2
-1.81205	-0.6825		27.3907	69086.4
-1.81122	-0.699023		27.3991	69217.9
-1.81039	-0.714915		27.4075	69296.3
-1.80956	-0.731298		27.4159	69457.4
-1.80872	-0.747962		27.4243	69805.3
-1.80789	-0.764715		27.4327	69965.4
-1.80706	-0.781379		27.4411	70045.5
-1.80623	-0.79781		27.4495	70167.7
-1.8054	-0.812364		27.4579	70190.2
-1.80456	-0.824636		27.4663	70074.1
-1.80373	-0.837218		27.4747	69986.1
-1.8029	-0.850605		27.4831	70171.1
-1.80207	-0.864006		27.4915	70206.2
-1.80124	-0.877328		27.4999	70329.5
-1.8004	-0.890726		27.5083	70451
-1.79957	-0.903476		27.5167	70565.2
-1.79874	-0.913284		27.5251	70714.9
-1.79791	-0.922494		27.5335	70878.6
-1.79707	-0.932339		27.5419	71068
-1.79624	-0.942764		27.5503	71470.4
-1.79541	-0.953248		27.5587	71893.4
-1.79458	-0.963723		27.5671	72360.8
-1.79375	-0.974048		27.5755	72647
-1.79291	-0.983306		27.5839	72703.7
-1.79208	-0.99089		27.5923	72682.7
-1.79125	-0.997979		27.6007	72749.3
-1.79042	-1.00523		27.6091	72848.5
-1.78959	-1.01319		27.6175	72975.9
-1.78875	-1.02135		27.6259	73093.8
-1.78792	-1.02955		27.6344	72979.4
-1.78709	-1.03774		27.6428	72731.2
-1.78626	-1.04457		27.6512	72761.1
-1.78543	-1.0507		27.6596	72996.5
-1.78459	-1.05688		27.668	73258.5
-1.78376	-1.06318		27.6764	73569.6
-1.78293	-1.06947		27.6848	73800.9
-1.7821	-1.07573		27.6932	74084.5
-1.78126	-1.08206		27.7016	74110.5
-1.78043	-1.08784		27.71	74214.6
-1.7796	-1.09259		27.7184	74382.9
-1.77877	-1.09728		27.7268	74532.9
-1.77794	-1.10209		27.7352	74620.9
-1.7771	-1.10691		27.7436	74763.1
-1.77627	-1.11177		27.752	74906.5
-1.77544	-1.11659		27.7604	75133.2
-1.77461	-1.12146		27.7688	75373.1
-1.77378	-1.12526		27.7772	75547.9
-1.77294	-1.12905		27.7856	75697.1
-1.77211	-1.13298		27.794	75954.7
-1.77128	-1.13743		27.8024	76040.1
-1.77045	-1.14184		27.8108	76183.8
-1.76961	-1.14626		27.8192	76303.2
-1.76878	-1.15069		27.8276	76214.2
-1.76795	-1.15481		27.836	76106.5
-1.76712	-1.15847		27.8444	75903.8
-1.76629	-1.16214		27.8528	75908.7
-1.76545	-1.16574		27.8612	75960.1
-1.76462	-1.1693		27.8696	75915.8
-1.76379	-1.17287		27.878	75902.5
-1.76296	-1.17643		27.8864	75994.3
-1.76212	-1.17985		27.8948	76155.7
-1.76129	-1.18236		27.9032	76360.6
-1.76046	-1.18489		27.9116	76586.3
-1.75963	-1.18742		27.92	76903.7
-1.7588	-1.19011		27.9284	77216
-1.75796	-1.19279		27.9368	77506.8
-1.75713	-1.19549		27.9452	77722.9
-1.7563	-1.19816		27.9536	77983.6
-1.75547	-1.20026		27.9621	78194.6
-1.75464	-1.20161		27.9705	78313.8
-1.7538	-1.20297		27.9789	78308.8
-1.75297	-1.20452		27.9873	78353.4
-1.75214	-1.20626		27.9957	78329.6
-1.75131	-1.20798		28.0041	78352.5
-1.75048	-1.20973		28.0125	78512.7
-1.74964	-1.21144		28.0209	78676.8
-1.74881	-1.21291		28.0293	78649.8
-1.74798	-1.21433		28.0377	78661.8
-1.74715	-1.21578		28.0461	78663.5
-1.74632	-1.21738		28.0545	78755.5
-1.74548	-1.21895		28.0629	78847.6
-1.74465	-1.22053		28.0713	78927.8
-1.74382	-1.22212		28.0797	78968.1
-1.74299	-1.22361		28.0881	78948.1
-1.74215	-1.22502		28.0965	78811.5
-1.74132	-1.22641		28.1049	78924.8
-1.74049	-1.22773		28.1133	79259.8
-1.73966	-1.22898		28.1217	79691.6
-1.73882	-1.2302		28.1301	80066.6
-1.73799	-1.23133		28.1385	80357
-1.73716	-1.23244		28.1469	80916.4
-1.73633	-1.23355		28.1553	81237.4
-1.7355	-1.23465		28.1637	81490.6
-1.73467	-1.23581		28.1721	81551.4
-1.73383	-1.23748		28.1805	81798.3
-1.733	-1.23923		28.1889	82049.6
-1.73217	-1.24098		28.1973	82163.6
-1.73134	-1.24273		28.2057	82028.3
-1.7305	-1.24437		28.2141	81836.8
-1.72967	-1.24556		28.2225	81563.8
-1.72884	-1.24668		28.2309	81277.4
-1.72801	-1.24753		28.2393	80834.8
-1.72717	-1.24817		28.2477	81100.7
-1.72634	-1.24878		28.2561	82188.5
-1.72551	-1.2494		28.2645	82714.8
-1.72468	-1.25001		28.273	82902.8
-1.72385	-1.25066		28.2814	83003.9
-1.72301	-1.25137		28.2898	82820.6
-1.72218	-1.25209		28.2982	82741.7
-1.72135	-1.2528		28.3066	82690.9
-1.72052	-1.25351		28.315	82730.7
-1.71969	-1.25423		28.3234	82511.9
-1.71885	-1.25494		28.3318	81736.7
-1.71802	-1.25565		28.3402	81100.8
-1.71719	-1.25621		28.3486	80768
-1.71636	-1.25675		28.357	80668.2
-1.71553	-1.25776		28.3654	80685.2
-1.71469	-1.25882		28.3738	80917.7
-1.71386	-1.25987		28.3822	81173.7
-1.71303	-1.26092		28.3906	81307
-1.7122	-1.26198		28.399	81456
-1.71136	-1.26285		28.4074	81252.7
-1.71053	-1.26353		28.4158	81205.8
-1.7097	-1.26422		28.4242	80912.1
-1.70887	-1.26495		28.4326	80761.9
-1.70804	-1.26568		28.441	80940.4
-1.7072	-1.26641		28.4494	80925
-1.70637	-1.26714		28.4578	80734.7
-1.70554	-1.26785		28.4662	80681
-1.70471	-1.26842		28.4746	80541.1
-1.70388	-1.26898		28.483	80698
-1.70304	-1.26944		28.4914	80769.8
-1.70221	-1.2699		28.4998	80815.7
-1.70138	-1.27036		28.5082	81043.5
-1.70055	-1.27082		28.5166	81293.9
-1.69971	-1.27127		28.525	81259.8
-1.69888	-1.27183		28.5334	81424.9
-1.69805	-1.27244		28.5418	81456.4
-1.69722	-1.27319		28.5502	81485.5
-1.69639	-1.27417		28.5586	81453.8
-1.69555	-1.27515		28.567	81190.9
-1.69472	-1.27613		28.5754	81113
-1.69389	-1.27711		28.5838	81274.5
-1.69306	-1.27802		28.5922	80813.8
-1.69223	-1.27835		28.6007	80662.3
-1.69139	-1.27868		28.6091	80476
-1.69056	-1.27882		28.6175	80360.9
-1.68973	-1.27893		28.6259	80585
-1.6889	-1.27905		28.6343	81001.9
-1.68806	-1.27916		28.6427	81479.9
-1.68723	-1.27928		28.6511	81689.1
-1.6864	-1.27971		28.6595	81525
-1.68557	-1.28032		28.6679	81300.6
-1.68474	-1.28084		28.6763	81411.5
-1.6839	-1.28133		28.6847	81400.9
-1.68307	-1.28185		28.6931	81452.1
-1.68224	-1.28239		28.7015	81335.2
-1.68141	-1.28294		28.7099	80833.9
-1.68058	-1.28348		28.7183	80508.6
-1.67974	-1.28403		28.7267	80383.5
-1.67891	-1.28458		28.7351	80182.6
-1.67808	-1.28535		28.7435	80269.9
-1.67725	-1.28618		28.7519	80197.5
-1.67641	-1.28702		28.7603	80013.2
-1.67558	-1.28785		28.7687	79886.8
-1.67475	-1.28869		28.7771	79821.8
-1.67392	-1.28912		28.7855	79759.3
-1.67309	-1.28944		28.7939	79563.4
-1.67225	-1.28986
-1.67142	-1.2904
-1.67059	-1.29098
-1.66976	-1.29155
-1.66893	-1.29212
-1.66809	-1.29267
-1.66726	-1.29318
-1.66643	-1.29368
-1.6656	-1.29419
-1.66477	-1.29471
-1.66393	-1.29522
-1.6631	-1.29574
-1.66227	-1.29625
-1.66144	-1.29685
-1.6606	-1.29747
-1.65977	-1.29805
-1.65894	-1.29859
-1.65811	-1.29913
-1.65728	-1.29967
-1.65644	-1.30021
-1.65561	-1.30062
-1.65478	-1.30082
-1.65395	-1.301
-1.65312	-1.30119
-1.65228	-1.30138
-1.65145	-1.30157
-1.65062	-1.30176
-1.64979	-1.30195
-1.64895	-1.30231
-1.64812	-1.30272
-1.64729	-1.30357
-1.64646	-1.3048
-1.64563	-1.30606
-1.64479	-1.30733
-1.64396	-1.30859
-1.64313	-1.30989
-1.6423	-1.31123
-1.64146	-1.31238
-1.64063	-1.3131
-1.6398	-1.31376
-1.63897	-1.31442
-1.63814	-1.31509
-1.6373	-1.31576
-1.63647	-1.31616
-1.63564	-1.31654
-1.63481	-1.31709
-1.63398	-1.31791
-1.63314	-1.31875
-1.63231	-1.31958
-1.63148	-1.32034
-1.63065	-1.321
-1.62982	-1.32159
-1.62898	-1.32217
-1.62815	-1.32254
-1.62732	-1.32276
-1.62649	-1.32295
-1.62565	-1.32314
-1.62482	-1.32334
-1.62399	-1.32352
-1.62316	-1.32371
-1.62233	-1.32396
-1.62149	-1.32435
-1.62066	-1.32478
-1.61983	-1.32521
-1.619	-1.32564
-1.61816	-1.32611
-1.61733	-1.32661
-1.6165	-1.32712
-1.61567	-1.32758
-1.61484	-1.32802
-1.614	-1.32846
-1.61317	-1.32891
-1.61234	-1.32935
-1.61151	-1.32978
-1.61068	-1.3302
-1.60984	-1.33065
-1.60901	-1.33115
-1.60818	-1.33166
-1.60735	-1.33216
-1.60651	-1.33267
-1.60568	-1.33279
-1.60485	-1.33253
-1.60402	-1.3322
-1.60319	-1.33198
-1.60235	-1.33181
-1.60152	-1.33164
-1.60069	-1.33147
-1.59986	-1.33145
-1.59903	-1.33185
-1.59819	-1.33235
-1.59736	-1.3329
-1.59653	-1.33354
-1.5957	-1.33419
-1.59486	-1.33485
-1.59403	-1.3355
-1.5932	-1.33601
-1.59237	-1.33625
-1.59154	-1.33645
-1.5907	-1.33655
-1.58987	-1.33661
-1.58904	-1.33666
-1.58821	-1.33672
-1.58738	-1.33678
-1.58654	-1.3371
-1.58571	-1.33755
-1.58488	-1.338
-1.58405	-1.33847
-1.58322	-1.33893
-1.58238	-1.33939
-1.58155	-1.33986
-1.58072	-1.34024
-1.57989	-1.34047
-1.57905	-1.34068
-1.57822	-1.34073
-1.57739	-1.34076
-1.57656	-1.34079
-1.57573	-1.34082
-1.57489	-1.34085
-1.57406	-1.34092
-1.57323	-1.34103
-1.5724	-1.34118
-1.57157	-1.3416
-1.57073	-1.34215
-1.5699	-1.34272
-1.56907	-1.34327
-1.56824	-1.34381
-1.5674	-1.3443
-1.56657	-1.34478
-1.56574	-1.34518
-1.56491	-1.34552
-1.56408	-1.34586
-1.56324	-1.3462
-1.56241	-1.34653
-1.56158	-1.34675
-1.56075	-1.34691
-1.55991	-1.34708
-1.55908	-1.34743
-1.55825	-1.34791
-1.55742	-1.3484
-1.55659	-1.34889
-1.55575	-1.34934
-1.55492	-1.34971
-1.55409	-1.35005
-1.55326	-1.35037
-1.55243	-1.35056
-1.55159	-1.35069
-1.55076	-1.35082
-1.54993	-1.35095
-1.5491	-1.35116
-1.54827	-1.35142
-1.54743	-1.35169
-1.5466	-1.35191
-1.54577	-1.35205
-1.54494	-1.35216
-1.5441	-1.35228
-1.54327	-1.3524
-1.54244	-1.35251
-1.54161	-1.35262
-1.54078	-1.35276
-1.53994	-1.35327
-1.53911	-1.35391
-1.53828	-1.35456
-1.53745	-1.35521
-1.53661	-1.35598
-1.53578	-1.35681
-1.53495	-1.35763
-1.53412	-1.35812
-1.53329	-1.35815
-1.53245	-1.35806
-1.53162	-1.35797
-1.53079	-1.35781
-1.52996	-1.35736
-1.52913	-1.35681
-1.52829	-1.35626
-1.52746	-1.35627
-1.52663	-1.35652
-1.5258	-1.35678
-1.52496	-1.35703
-1.52413	-1.35734
-1.5233	-1.35771
-1.52247	-1.35811
-1.52164	-1.35839
-1.5208	-1.35847
-1.51997	-1.35847
-1.51914	-1.35847
-1.51831	-1.35848
-1.51748	-1.35832
-1.51664	-1.35801
-1.51581	-1.35769
-1.51498	-1.35766
-1.51415	-1.35789
-1.51331	-1.35812
-1.51248	-1.35835
-1.51165	-1.35859
-1.51082	-1.35894
-1.50999	-1.35938
-1.50916	-1.35989
-1.50832	-1.36058
-1.50749	-1.36136
-1.50666	-1.36214
-1.50583	-1.36292
-1.50499	-1.36374
-1.50416	-1.36464
-1.50333	-1.36557
-1.5025	-1.36655
-1.50167	-1.3676
-1.50083	-1.36867
-1.5	-1.36973
-1.49917	-1.37076
-1.49834	-1.37149
-1.4975	-1.37203
-1.49667	-1.37247
-1.49584	-1.37267
-1.49501	-1.37274
-1.49418	-1.3728
-1.49334	-1.37287
-1.49251	-1.37321
-1.49168	-1.37401
-1.49085	-1.37499
-1.49002	-1.3759
-1.48918	-1.37673
-1.48835	-1.37754
-1.48752	-1.37834
-1.48669	-1.37915
-1.48585	-1.37949
-1.48502	-1.37952
-1.48419	-1.37952
-1.48336	-1.37959
-1.48253	-1.37969
-1.48169	-1.37979
-1.48086	-1.37988
-1.48003	-1.38014
-1.4792	-1.38058
-1.47836	-1.38109
-1.47753	-1.3818
-1.4767	-1.38278
-1.47587	-1.38383
-1.47504	-1.38488
-1.4742	-1.38593
-1.47337	-1.3866
-1.47254	-1.3871
-1.47171	-1.38757
-1.47088	-1.38801
-1.47004	-1.38846
-1.46921	-1.38895
-1.46838	-1.38944
-1.46755	-1.38988
-1.46671	-1.39015
-1.46588	-1.3903
-1.46505	-1.39041
-1.46422	-1.39041
-1.46339	-1.39036
-1.46256	-1.3903
-1.46172	-1.39025
-1.46089	-1.39015
-1.46006	-1.38998
-1.45923	-1.38979
-1.45839	-1.38964
-1.45756	-1.38956
-1.45673	-1.38947
-1.4559	-1.38939
-1.45507	-1.38937
-1.45423	-1.38957
-1.4534	-1.38995
-1.45257	-1.39038
-1.45174	-1.3911
-1.45091	-1.39207
-1.45007	-1.39303
-1.44924	-1.39399
-1.44841	-1.39502
-1.44758	-1.39613
-1.44674	-1.39726
-1.44591	-1.39828
-1.44508	-1.39905
-1.44425	-1.3997
-1.44341	-1.40035
-1.44258	-1.401
-1.44175	-1.40158
-1.44092	-1.40212
-1.44009	-1.40266
-1.43925	-1.40308
-1.43842	-1.4034
-1.43759	-1.40373
-1.43676	-1.40405
-1.43593	-1.4042
-1.43509	-1.40408
-1.43426	-1.40385
-1.43343	-1.40371
-1.4326	-1.40373
-1.43176	-1.40381
-1.43093	-1.4039
-1.4301	-1.40399
-1.42927	-1.40407
-1.42844	-1.40416
-1.42761	-1.40424
-1.42677	-1.40425
-1.42594	-1.40416
-1.42511	-1.40406
-1.42428	-1.40396
-1.42344	-1.40392
-1.42261	-1.40398
-1.42178	-1.40409
-1.42095	-1.40419
-1.42012	-1.4044
-1.41928	-1.40468
-1.41845	-1.40495
-1.41762	-1.40521
-1.41679	-1.40542
-1.41595	-1.40559
-1.41512	-1.40576
-1.41429	-1.40599
-1.41346	-1.4064
-1.41263	-1.40698
-1.41179	-1.40756
-1.41096	-1.4081
-1.41013	-1.4084
-1.4093	-1.4084
-1.40847	-1.40839
-1.40763	-1.40838
-1.4068	-1.40838
-1.40597	-1.40837
-1.40514	-1.40836
-1.4043	-1.40844
-1.40347	-1.40876
-1.40264	-1.40924
-1.40181	-1.40969
-1.40098	-1.41
-1.40014	-1.41015
-1.39931	-1.41029
-1.39848	-1.41044
-1.39765	-1.41069
-1.39682	-1.41105
-1.39598	-1.41142
-1.39515	-1.41171
-1.39432	-1.41187
-1.39349	-1.41198
-1.39265	-1.41209
-1.39182	-1.41214
-1.39099	-1.41204
-1.39016	-1.41184
-1.38933	-1.41169
-1.38849	-1.41177
-1.38766	-1.41202
-1.38683	-1.41228
-1.386	-1.41254
-1.38516	-1.41286
-1.38433	-1.41328
-1.3835	-1.41373
-1.38267	-1.4141
-1.38184	-1.41433
-1.38101	-1.41452
-1.38017	-1.41471
-1.37934	-1.4149
-1.37851	-1.41501
-1.37768	-1.41502
-1.37684	-1.41506
-1.37601	-1.4153
-1.37518	-1.41577
-1.37435	-1.41624
-1.37352	-1.41671
-1.37268	-1.41711
-1.37185	-1.4173
-1.37102	-1.41737
-1.37019	-1.41732
-1.36936	-1.41711
-1.36852	-1.41685
-1.36769	-1.41658
-1.36686	-1.41632
-1.36603	-1.41606
-1.36519	-1.4158
-1.36436	-1.41558
-1.36353	-1.41545
-1.3627	-1.41549
-1.36187	-1.41554
-1.36103	-1.41559
-1.3602	-1.41566
-1.35937	-1.41583
-1.35854	-1.41622
-1.3577	-1.41661
-1.35687	-1.41705
-1.35604	-1.41751
-1.35521	-1.41797
-1.35438	-1.41843
-1.35354	-1.41893
-1.35271	-1.41959
-1.35188	-1.42029
-1.35105	-1.42096
-1.35022	-1.42157
-1.34938	-1.42219
-1.34855	-1.4228
-1.34772	-1.42338
-1.34689	-1.42376
-1.34606	-1.42392
-1.34522	-1.42417
-1.34439	-1.42467
-1.34356	-1.42523
-1.34273	-1.42579
-1.34189	-1.42635
-1.34106	-1.42697
-1.34023	-1.42773
-1.3394	-1.42854
-1.33857	-1.42932
-1.33773	-1.43002
-1.3369	-1.43072
-1.33607	-1.43143
-1.33524	-1.43212
-1.33441	-1.43265
-1.33357	-1.43289
-1.33274	-1.4331
-1.33191	-1.43315
-1.33108	-1.43301
-1.33024	-1.43286
-1.32941	-1.43272
-1.32858	-1.43266
-1.32775	-1.43278
-1.32692	-1.43296
-1.32608	-1.4332
-1.32525	-1.43359
-1.32442	-1.43411
-1.32359	-1.43464
-1.32275	-1.43515
-1.32192	-1.43554
-1.32109	-1.43576
-1.32026	-1.43596
-1.31943	-1.43599
-1.31859	-1.43578
-1.31776	-1.43558
-1.31693	-1.43537
-1.3161	-1.43514
-1.31527	-1.43487
-1.31443	-1.43459
-1.3136	-1.43442
-1.31277	-1.43448
-1.31194	-1.43466
-1.3111	-1.43482
-1.31027	-1.43499
-1.30944	-1.43518
-1.30861	-1.43546
-1.30778	-1.43574
-1.30694	-1.43606
-1.30611	-1.43668
-1.30528	-1.43729
-1.30445	-1.43791
-1.30362	-1.43848
-1.30278	-1.43876
-1.30195	-1.43897
-1.30112	-1.43917
-1.30029	-1.43928
-1.29946	-1.43918
-1.29862	-1.43907
-1.29779	-1.43897
-1.29696	-1.4389
-1.29613	-1.43891
-1.29529	-1.43892
-1.29446	-1.4389
-1.29363	-1.43866
-1.2928	-1.43831
-1.29197	-1.43796
-1.29113	-1.43763
-1.2903	-1.43745
-1.28947	-1.43748
-1.28864	-1.43752
-1.28781	-1.43763
-1.28697	-1.43802
-1.28614	-1.43849
-1.28531	-1.43895
-1.28448	-1.43938
-1.28364	-1.43967
-1.28281	-1.43979
-1.28198	-1.43992
-1.28115	-1.44006
-1.28032	-1.44027
-1.27948	-1.44048
-1.27865	-1.4407
-1.27782	-1.44103
-1.27699	-1.44166
-1.27615	-1.44229
-1.27532	-1.44294
-1.27449	-1.44369
-1.27366	-1.4445
-1.27283	-1.4453
-1.27199	-1.44603
-1.27116	-1.44651
-1.27033	-1.44685
-1.2695	-1.44719
-1.26867	-1.44742
-1.26783	-1.44733
-1.267	-1.44725
-1.26617	-1.44716
-1.26534	-1.44697
-1.2645	-1.44655
-1.26367	-1.44612
-1.26284	-1.44575
-1.26201	-1.44552
-1.26118	-1.44536
-1.26034	-1.44519
-1.25951	-1.44504
-1.25868	-1.44501
-1.25785	-1.44514
-1.25702	-1.44528
-1.25618	-1.44545
-1.25535	-1.44588
-1.25452	-1.44631
-1.25369	-1.44673
-1.25286	-1.44718
-1.25202	-1.44783
-1.25119	-1.44862
-1.25036	-1.44941
-1.24953	-1.45007
-1.24869	-1.45067
-1.24786	-1.45128
-1.24703	-1.45189
-1.2462	-1.45247
-1.24537	-1.45273
-1.24453	-1.45291
-1.2437	-1.45312
-1.24287	-1.45351
-1.24204	-1.45397
-1.2412	-1.45441
-1.24037	-1.45486
-1.23954	-1.4553
-1.23871	-1.45567
-1.23788	-1.456
-1.23704	-1.45597
-1.23621	-1.45561
-1.23538	-1.45526
-1.23455	-1.4549
-1.23372	-1.45454
-1.23288	-1.45407
-1.23205	-1.45355
-1.23122	-1.45307
-1.23039	-1.45282
-1.22955	-1.45257
-1.22872	-1.45231
-1.22789	-1.45206
-1.22706	-1.45186
-1.22623	-1.45204
-1.22539	-1.45223
-1.22456	-1.45256
-1.22373	-1.45295
-1.2229	-1.45333
-1.22207	-1.45371
-1.22123	-1.45407
-1.2204	-1.45426
-1.21957	-1.45439
-1.21874	-1.45462
-1.21791	-1.45517
-1.21707	-1.45571
-1.21624	-1.45626
-1.21541	-1.4568
-1.21458	-1.45727
-1.21374	-1.45754
-1.21291	-1.45776
-1.21208	-1.45775
-1.21125	-1.4576
-1.21042	-1.45745
-1.20958	-1.45731
-1.20875	-1.45719
-1.20792	-1.45718
-1.20709	-1.45722
-1.20626	-1.45723
-1.20542	-1.45711
-1.20459	-1.457
-1.20376	-1.45689
-1.20293	-1.45678
-1.20209	-1.45666
-1.20126	-1.45633
-1.20043	-1.45595
-1.1996	-1.45581
-1.19877	-1.45586
-1.19793	-1.45591
-1.1971	-1.45597
-1.19627	-1.45602
-1.19544	-1.45642
-1.1946	-1.45719
-1.19377	-1.45795
-1.19294	-1.4587
-1.19211	-1.45945
-1.19128	-1.4602
-1.19044	-1.46095
-1.18961	-1.46167
-1.18878	-1.46215
-1.18795	-1.46262
-1.18712	-1.46289
-1.18628	-1.46311
-1.18545	-1.46333
-1.18462	-1.46355
-1.18379	-1.46376
-1.18295	-1.46384
-1.18212	-1.46385
-1.18129	-1.46385
-1.18046	-1.46385
-1.17963	-1.46384
-1.1788	-1.46384
-1.17796	-1.46383
-1.17713	-1.46377
-1.1763	-1.46334
-1.17547	-1.46292
-1.17463	-1.46247
-1.1738	-1.46201
-1.17297	-1.46156
-1.17214	-1.46111
-1.17131	-1.46068
-1.17047	-1.46048
-1.16964	-1.46044
-1.16881	-1.4604
-1.16798	-1.46035
-1.16715	-1.46031
-1.16631	-1.46027
-1.16548	-1.46022
-1.16465	-1.46019
-1.16382	-1.46031
-1.16298	-1.46049
-1.16215	-1.4612
-1.16132	-1.46196
-1.16049	-1.46274
-1.15965	-1.46351
-1.15882	-1.46425
-1.15799	-1.46473
-1.15716	-1.46506
-1.15633	-1.46534
-1.15549	-1.46555
-1.15466	-1.46577
-1.15383	-1.46599
-1.153	-1.46621
-1.15217	-1.46643
-1.15133	-1.46666
-1.1505	-1.46688
-1.14967	-1.46705
-1.14884	-1.46722
-1.148	-1.46739
-1.14717	-1.46757
-1.14634	-1.46774
-1.14551	-1.46809
-1.14468	-1.46851
-1.14385	-1.46881
-1.14301	-1.46881
-1.14218	-1.46877
-1.14135	-1.46873
-1.14052	-1.46869
-1.13968	-1.46865
-1.13885	-1.46862
-1.13802	-1.4686
-1.13719	-1.46871
-1.13636	-1.46905
-1.13552	-1.46941
-1.13469	-1.46978
-1.13386	-1.47014
-1.13303	-1.47052
-1.1322	-1.4709
-1.13136	-1.47128
-1.13053	-1.47186
-1.1297	-1.47262
-1.12887	-1.47341
-1.12803	-1.47419
-1.1272	-1.47497
-1.12637	-1.47576
-1.12554	-1.47654
-1.12471	-1.47733
-1.12387	-1.47796
-1.12304	-1.47855
-1.12221	-1.47913
-1.12138	-1.47972
-1.12054	-1.47973
-1.11971	-1.47967
-1.11888	-1.4796
-1.11805	-1.47953
-1.11722	-1.4799
-1.11638	-1.48027
-1.11555	-1.48065
-1.11472	-1.48107
-1.11389	-1.48155
-1.11305	-1.48203
-1.11222	-1.48252
-1.11139	-1.4828
-1.11056	-1.48299
-1.10973	-1.48318
-1.10889	-1.48337
-1.10806	-1.48361
-1.10723	-1.48387
-1.1064	-1.48413
-1.10557	-1.48431
-1.10473	-1.48422
-1.1039	-1.48414
-1.10307	-1.48406
-1.10224	-1.48412
-1.1014	-1.4845
-1.10057	-1.48489
-1.09974	-1.48527
-1.09891	-1.48578
-1.09808	-1.48634
-1.09725	-1.48686
-1.09641	-1.4874
-1.09558	-1.48785
-1.09475	-1.4881
-1.09392	-1.4883
-1.09308	-1.4885
-1.09225	-1.48869
-1.09142	-1.48887
-1.09059	-1.48906
-1.08976	-1.48924
-1.08892	-1.48927
-1.08809	-1.48909
-1.08726	-1.48888
-1.08643	-1.48847
-1.0856	-1.48792
-1.08476	-1.48735
-1.08393	-1.48678
-1.0831	-1.48621
-1.08227	-1.48577
-1.08143	-1.4854
-1.0806	-1.48505
-1.07977	-1.48493
-1.07894	-1.48486
-1.07811	-1.48478
-1.07727	-1.4847
-1.07644	-1.48462
-1.07561	-1.48417
-1.07478	-1.48365
-1.07394	-1.48308
-1.07311	-1.48237
-1.07228	-1.48164
-1.07145	-1.48091
-1.07062	-1.48018
-1.06978	-1.47963
-1.06895	-1.47919
-1.06812	-1.47876
-1.06729	-1.47835
-1.06645	-1.47794
-1.06562	-1.47753
-1.06479	-1.47712
-1.06396	-1.47677
-1.06313	-1.47667
-1.06229	-1.47661
-1.06146	-1.47658
-1.06063	-1.4766
-1.0598	-1.47663
-1.05897	-1.47667
-1.05813	-1.4767
-1.0573	-1.47662
-1.05647	-1.47645
-1.05564	-1.47628
-1.05481	-1.4761
-1.05397	-1.47591
-1.05314	-1.47572
-1.05231	-1.47554
-1.05148	-1.47535
-1.05065	-1.47518
-1.04981	-1.47501
-1.04898	-1.4749
-1.04815	-1.47494
-1.04732	-1.47499
-1.04648	-1.47504
-1.04565	-1.47508
-1.04482	-1.47536
-1.04399	-1.47571
-1.04316	-1.47608
-1.04232	-1.47652
-1.04149	-1.477
-1.04066	-1.4775
-1.03983	-1.47799
-1.03899	-1.47847
-1.03816	-1.47875
-1.03733	-1.47895
-1.0365	-1.47915
-1.03567	-1.47938
-1.03483	-1.47961
-1.034	-1.47983
-1.03317	-1.48006
-1.03234	-1.48033
-1.03151	-1.48073
-1.03067	-1.48117
-1.02984	-1.48154
-1.02901	-1.48183
-1.02818	-1.4821
-1.02734	-1.48238
-1.02651	-1.48266
-1.02568	-1.48292
-1.02485	-1.48317
-1.02402	-1.48342
-1.02318	-1.48391
-1.02235	-1.48446
-1.02152	-1.48501
-1.02069	-1.48557
-1.01985	-1.48609
-1.01902	-1.48657
-1.01819	-1.48703
-1.01736	-1.48732
-1.01653	-1.48745
-1.0157	-1.48755
-1.01486	-1.48765
-1.01403	-1.48774
-1.0132	-1.48785
-1.01237	-1.48796
-1.01153	-1.48812
-1.0107	-1.48837
-1.00987	-1.48866
-1.00904	-1.48894
-1.00821	-1.48922
-1.00737	-1.48945
-1.00654	-1.48954
-1.00571	-1.4896
-1.00488	-1.48972
-1.00405	-1.48986
-1.00321	-1.49002
-1.00238	-1.49017
-1.00155	-1.49032
-1.00072	-1.49042
-0.999884	-1.49049
-0.999052	-1.49056
-0.99822	-1.49063
-0.997388	-1.4907
-0.996556	-1.49078
-0.995723	-1.49085
-0.994891	-1.49092
-0.994059	-1.49097
-0.993227	-1.49102
-0.992395	-1.49115
-0.991563	-1.49131
-0.990731	-1.49146
-0.989899	-1.49162
-0.989066	-1.49178
-0.988234	-1.49201
-0.987402	-1.49232
-0.98657	-1.49261
-0.985738	-1.49281
-0.984906	-1.49295
-0.984074	-1.49309
-0.983241	-1.49323
-0.982409	-1.49338
-0.981577	-1.49333
-0.980745	-1.49317
-0.979913	-1.49333
-0.979081	-1.49367
-0.978248	-1.494
-0.977416	-1.49434
-0.976584	-1.49468
-0.975752	-1.49516
-0.97492	-1.4958
-0.974088	-1.4965
-0.973256	-1.49719
-0.972424	-1.49787
-0.971591	-1.49856
-0.970759	-1.49925
-0.969927	-1.4999
-0.969095	-1.50046
-0.968263	-1.50098
-0.967431	-1.50115
-0.966599	-1.50114
-0.965766	-1.50114
-0.964934	-1.50114
-0.964102	-1.50113
-0.96327	-1.50109
-0.962438	-1.501
-0.961606	-1.50086
-0.960774	-1.50059
-0.959941	-1.50028
-0.959109	-1.49996
-0.958277	-1.49965
-0.957445	-1.49933
-0.956613	-1.499
-0.955781	-1.49868
-0.954949	-1.49858
-0.954116	-1.49861
-0.953284	-1.49865
-0.952452	-1.49868
-0.95162	-1.49872
-0.950788	-1.49869
-0.949956	-1.49861
-0.949124	-1.49856
-0.948291	-1.49854
-0.947459	-1.49854
-0.946627	-1.49853
-0.945795	-1.49853
-0.944963	-1.49857
-0.944131	-1.49872
-0.943299	-1.49891
-0.942466	-1.49899
-0.941634	-1.49902
-0.940802	-1.49905
-0.93997	-1.49907
-0.939138	-1.4991
-0.938306	-1.49876
-0.937474	-1.49833
-0.936641	-1.49799
-0.935809	-1.49786
-0.934977	-1.49789
-0.934145	-1.49791
-0.933313	-1.49794
-0.932481	-1.49797
-0.931649	-1.49801
-0.930817	-1.49804
-0.929984	-1.49784
-0.929152	-1.49739
-0.92832	-1.49691
-0.927488	-1.49643
-0.926656	-1.49595
-0.925824	-1.49574
-0.924991	-1.49579
-0.924159	-1.49589
-0.923327	-1.49627
-0.922495	-1.49685
-0.921663	-1.49742
-0.920831	-1.498
-0.919999	-1.49861
-0.919167	-1.49934
-0.918334	-1.50014
-0.917502	-1.50073
-0.91667	-1.50108
-0.915838	-1.50135
-0.915006	-1.50162
-0.914174	-1.50189
-0.913342	-1.50198
-0.912509	-1.5019
-0.911677	-1.50182
-0.910845	-1.50179
-0.910013	-1.5018
-0.909181	-1.50181
-0.908349	-1.50182
-0.907517	-1.50181
-0.906684	-1.50175
-0.905852	-1.50168
-0.90502	-1.50178
-0.904188	-1.50211
-0.903356	-1.50252
-0.902524	-1.50292
-0.901692	-1.50333
-0.900859	-1.50382
-0.900027	-1.50439
-0.899195	-1.50497
-0.898363	-1.50575
-0.897531	-1.50662
-0.896699	-1.5075
-0.895867	-1.50839
-0.895034	-1.50917
-0.894202	-1.50968
-0.89337	-1.51006
-0.892538	-1.51025
-0.891706	-1.51025
-0.890874	-1.51021
-0.890042	-1.51016
-0.889209	-1.51012
-0.888377	-1.51038
-0.887545	-1.51083
-0.886713	-1.51132
-0.885881	-1.51192
-0.885049	-1.51257
-0.884217	-1.51318
-0.883384	-1.51377
-0.882552	-1.51435
-0.88172	-1.51473
-0.880888	-1.51486
-0.880056	-1.51494
-0.879224	-1.51496
-0.878392	-1.51495
-0.877559	-1.51495
-0.876727	-1.51495
-0.875895	-1.5151
-0.875063	-1.51554
-0.874231	-1.51607
-0.873399	-1.51672
-0.872567	-1.5175
-0.871734	-1.51828
-0.870902	-1.51905
-0.87007	-1.51982
-0.869238	-1.52054
-0.868406	-1.52121
-0.867574	-1.52184
-0.866742	-1.52234
-0.865909	-1.52278
-0.865077	-1.52322
-0.864245	-1.52366
-0.863413	-1.52396
-0.862581	-1.52402
-0.861749	-1.52399
-0.860917	-1.5239
-0.860085	-1.52377
-0.859252	-1.52363
-0.85842	-1.52349
-0.857588	-1.52333
-0.856756	-1.52302
-0.855924	-1.52257
-0.855092	-1.52217
-0.854259	-1.52195
-0.853427	-1.52187
-0.852595	-1.52178
-0.851763	-1.5217
-0.850931	-1.52177
-0.850099	-1.52206
-0.849267	-1.5224
-0.848435	-1.52299
-0.847602	-1.52379
-0.84677	-1.52458
-0.845938	-1.52537
-0.845106	-1.52616
-0.844274	-1.52684
-0.843442	-1.52744
-0.84261	-1.52792
-0.841777	-1.52781
-0.840945	-1.52734
-0.840113	-1.52687
-0.839281	-1.5264
-0.838449	-1.52599
-0.837617	-1.52563
-0.836785	-1.52529
-0.835952	-1.52517
-0.83512	-1.5254
-0.834288	-1.52577
-0.833456	-1.52614
-0.832624	-1.5265
-0.831792	-1.5267
-0.83096	-1.52682
-0.830127	-1.5269
-0.829295	-1.52685
-0.828463	-1.52657
-0.827631	-1.52629
-0.826799	-1.52601
-0.825967	-1.52577
-0.825135	-1.52565
-0.824302	-1.52561
-0.82347	-1.52559
-0.822638	-1.52569
-0.821806	-1.5259
-0.820974	-1.52611
-0.820142	-1.52632
-0.81931	-1.52657
-0.818478	-1.52688
-0.817645	-1.52719
-0.816813	-1.52746
-0.815981	-1.52766
-0.815149	-1.52785
-0.814317	-1.52805
-0.813485	-1.52819
-0.812652	-1.52817
-0.81182	-1.52799
-0.810988	-1.52782
-0.810156	-1.52764
-0.809324	-1.52747
-0.808492	-1.52729
-0.80766	-1.52712
-0.806827	-1.52675
-0.805995	-1.52612
-0.805163	-1.52549
-0.804331	-1.52469
-0.803499	-1.52364
-0.802667	-1.52257
-0.801835	-1.5215
-0.801003	-1.52052
-0.80017	-1.52004
-0.799338	-1.52004
-0.798506	-1.5201
-0.797674	-1.52037
-0.796842	-1.52081
-0.79601	-1.52125
-0.795177	-1.52169
-0.794345	-1.52196
-0.793513	-1.52188
-0.792681	-1.5216
-0.791849	-1.52138
-0.791017	-1.52122
-0.790185	-1.52109
-0.789353	-1.52095
-0.78852	-1.52083
-0.787688	-1.5209
-0.786856	-1.52116
-0.786024	-1.52138
-0.785192	-1.52152
-0.78436	-1.52161
-0.783527	-1.52171
-0.782695	-1.5218
-0.781863	-1.52185
-0.781031	-1.52177
-0.780199	-1.5216
-0.779367	-1.52131
-0.778535	-1.52092
-0.777703	-1.52056
-0.77687	-1.52021
-0.776038	-1.51985
-0.775206	-1.5195
-0.774374	-1.51922
-0.773542	-1.51898
-0.77271	-1.5188
-0.771878	-1.51865
-0.771045	-1.51849
-0.770213	-1.51834
-0.769381	-1.51819
-0.768549	-1.51804
-0.767717	-1.5179
-0.766885	-1.51783
-0.766053	-1.51782
-0.76522	-1.51781
-0.764388	-1.5178
-0.763556	-1.51779
-0.762724	-1.5179
-0.761892	-1.5183
-0.76106	-1.51876
-0.760228	-1.51926
-0.759395	-1.51977
-0.758563	-1.52028
-0.757731	-1.52079
-0.756899	-1.52125
-0.756067	-1.52153
-0.755235	-1.52163
-0.754403	-1.52179
-0.75357	-1.522
-0.752738	-1.52221
-0.751906	-1.52242
-0.751074	-1.52262
-0.750242	-1.5228
-0.74941	-1.52287
-0.748578	-1.52279
-0.747746	-1.52256
-0.746913	-1.52233
-0.746081	-1.52209
-0.745249	-1.52185
-0.744417	-1.52165
-0.743585	-1.52153
-0.742753	-1.52149
-0.74192	-1.52151
-0.741088	-1.52156
-0.740256	-1.52161
-0.739424	-1.52165
-0.738592	-1.52171
-0.73776	-1.52185
-0.736928	-1.52212
-0.736096	-1.52239
-0.735263	-1.52267
-0.734431	-1.52295
-0.733599	-1.52322
-0.732767	-1.5235
-0.731935	-1.52375
-0.731103	-1.52393
-0.730271	-1.52406
-0.729438	-1.52411
-0.728606	-1.5241
-0.727774	-1.5241
-0.726942	-1.52409
-0.72611	-1.52407
-0.725278	-1.52397
-0.724445	-1.52383
-0.723613	-1.52377
-0.722781	-1.52386
-0.721949	-1.52396
-0.721117	-1.52407
-0.720285	-1.52417
-0.719453	-1.52426
-0.718621	-1.5243
-0.717788	-1.52433
-0.716956	-1.52436
-0.716124	-1.52438
-0.715292	-1.5244
-0.71446	-1.52443
-0.713628	-1.52444
-0.712795	-1.52438
-0.711963	-1.52426
-0.711131	-1.52419
-0.710299	-1.52442
-0.709467	-1.52498
-0.708635	-1.52554
-0.707803	-1.5261
-0.706971	-1.52677
-0.706138	-1.52764
-0.705306	-1.52849
-0.704474	-1.52922
-0.703642	-1.52962
-0.70281	-1.53001
-0.701978	-1.5304
-0.701146	-1.53078
-0.700313	-1.53109
-0.699481	-1.53137
-0.698649	-1.53161
-0.697817	-1.53173
-0.696985	-1.53179
-0.696153	-1.53185
-0.695321	-1.53191
-0.694488	-1.53197
-0.693656	-1.53203
-0.692824	-1.53209
-0.691992	-1.53222
-0.69116	-1.53249
-0.690328	-1.53277
-0.689496	-1.53304
-0.688663	-1.53334
-0.687831	-1.53373
-0.686999	-1.53417
-0.686167	-1.53464
-0.685335	-1.53524
-0.684503	-1.536
-0.683671	-1.53675
-0.682838	-1.53751
-0.682006	-1.5382
-0.681174	-1.53871
-0.680342	-1.53922
-0.67951	-1.53961
-0.678678	-1.53967
-0.677846	-1.53954
-0.677014	-1.53942
-0.676181	-1.5393
-0.675349	-1.53919
-0.674517	-1.53907
-0.673685	-1.53896
-0.672853	-1.53894
-0.672021	-1.53914
-0.671188	-1.53935
-0.670356	-1.53954
-0.669524	-1.53971
-0.668692	-1.53964
-0.66786	-1.53919
-0.667028	-1.53873
-0.666196	-1.53822
-0.665364	-1.53765
-0.664531	-1.53708
-0.663699	-1.53652
-0.662867	-1.53603
-0.662035	-1.53593
-0.661203	-1.53583
-0.660371	-1.53574
-0.659539	-1.53567
-0.658706	-1.53562
-0.657874	-1.53556
-0.657042	-1.53552
-0.65621	-1.53562
-0.655378	-1.53578
-0.654546	-1.53592
-0.653714	-1.53584
-0.652881	-1.53562
-0.652049	-1.5354
-0.651217	-1.53518
-0.650385	-1.53491
-0.649553	-1.53447
-0.648721	-1.53404
-0.647889	-1.53367
-0.647056	-1.53345
-0.646224	-1.53324
-0.645392	-1.53302
-0.64456	-1.5328
-0.643728	-1.53245
-0.642896	-1.53193
-0.642064	-1.53138
-0.641231	-1.53073
-0.640399	-1.53007
-0.639567	-1.52941
-0.638735	-1.52875
-0.637903	-1.52815
-0.637071	-1.5279
-0.636239	-1.52787
-0.635406	-1.52782
-0.634574	-1.52771
-0.633742	-1.5276
-0.63291	-1.52748
-0.632078	-1.52736
-0.631246	-1.5272
-0.630414	-1.52677
-0.629581	-1.52633
-0.628749	-1.52595
-0.627917	-1.52569
-0.627085	-1.52543
-0.626253	-1.52517
-0.625421	-1.52492
-0.624589	-1.52472
-0.623756	-1.52458
-0.622924	-1.52442
-0.622092	-1.5242
-0.62126	-1.52396
-0.620428	-1.52372
-0.619596	-1.52348
-0.618764	-1.52323
-0.617931	-1.52297
-0.617099	-1.52272
-0.616267	-1.52251
-0.615435	-1.52249
-0.614603	-1.52247
-0.613771	-1.52245
-0.612939	-1.52243
-0.612106	-1.52262
-0.611274	-1.52298
-0.610442	-1.52334
-0.60961	-1.52377
-0.608778	-1.52425
-0.607946	-1.52473
-0.607114	-1.52522
-0.606282	-1.52565
-0.605449	-1.52591
-0.604617	-1.52617
-0.603785	-1.52642
-0.602953	-1.52659
-0.602121	-1.52672
-0.601289	-1.52686
-0.600456	-1.527
-0.599624	-1.52725
-0.598792	-1.52752
-0.59796	-1.52779
-0.597128	-1.52804
-0.596296	-1.52811
-0.595464	-1.52818
-0.594632	-1.52825
-0.593799	-1.52833
-0.592967	-1.52848
-0.592135	-1.52863
-0.591303	-1.52878
-0.590471	-1.52872
-0.589639	-1.52853
-0.588807	-1.52833
-0.587974	-1.52813
-0.587142	-1.52789
-0.58631	-1.52751
-0.585478	-1.52712
-0.584646	-1.52676
-0.583814	-1.52683
-0.582982	-1.5269
-0.582149	-1.52696
-0.581317	-1.52704
-0.580485	-1.52717
-0.579653	-1.52733
-0.578821	-1.52752
-0.577989	-1.52792
-0.577157	-1.52853
-0.576324	-1.52914
-0.575492	-1.52975
-0.57466	-1.53029
-0.573828	-1.53065
-0.572996	-1.531
-0.572164	-1.53125
-0.571332	-1.5311
-0.570499	-1.53095
-0.569667	-1.53079
-0.568835	-1.53063
-0.568003	-1.5304
-0.567171	-1.53012
-0.566339	-1.52986
-0.565507	-1.52972
-0.564674	-1.52989
-0.563842	-1.53005
-0.56301	-1.53021
-0.562178	-1.53038
-0.561346	-1.53064
-0.560514	-1.53094
-0.559682	-1.53124
-0.558849	-1.53137
-0.558017	-1.53131
-0.557185	-1.53123
-0.556353	-1.53115
-0.555521	-1.53108
-0.554689	-1.53118
-0.553857	-1.53129
-0.553024	-1.5314
-0.552192	-1.532
-0.55136	-1.53278
-0.550528	-1.53357
-0.549696	-1.53436
-0.548864	-1.53534
-0.548032	-1.53647
-0.547199	-1.53762
-0.546367	-1.53869
-0.545535	-1.53948
-0.544703	-1.54024
-0.543871	-1.54101
-0.543039	-1.54177
-0.542207	-1.54212
-0.541374	-1.54243
-0.540542	-1.54275
-0.53971	-1.5429
-0.538878	-1.54289
-0.538046	-1.54287
-0.537214	-1.54285
-0.536382	-1.54262
-0.53555	-1.54216
-0.534717	-1.54169
-0.533885	-1.54122
-0.533053	-1.54082
-0.532221	-1.54045
-0.531389	-1.54006
-0.530557	-1.53973
-0.529724	-1.53985
-0.528892	-1.53997
-0.52806	-1.5401
-0.527228	-1.54035
-0.526396	-1.5409
-0.525564	-1.54145
-0.524732	-1.542
-0.5239	-1.54246
-0.523067	-1.54256
-0.522235	-1.54266
-0.521403	-1.54276
-0.520571	-1.54263
-0.519739	-1.54251
-0.518907	-1.54239
-0.518075	-1.54227
-0.517242	-1.54234
-0.51641	-1.54259
-0.515578	-1.54285
-0.514746	-1.54291
-0.513914	-1.54285
-0.513082	-1.54279
-0.51225	-1.54273
-0.511417	-1.54266
-0.510585	-1.54211
-0.509753	-1.54147
-0.508921	-1.54079
-0.508089	-1.54023
-0.507257	-1.53971
-0.506425	-1.53919
-0.505592	-1.53868
-0.50476	-1.53822
-0.503928	-1.53801
-0.503096	-1.53787
-0.502264	-1.53795
-0.501432	-1.53814
-0.5006	-1.53834
-0.499767	-1.53855
-0.498935	-1.53875
-0.498103	-1.53909
-0.497271	-1.5396
-0.496439	-1.54014
-0.495607	-1.54024
-0.494775	-1.54024
-0.493942	-1.54025
-0.49311	-1.54025
-0.492278	-1.54025
-0.491446	-1.54018
-0.490614	-1.5401
-0.489782	-1.54016
-0.48895	-1.54035
-0.488117	-1.54056
-0.487285	-1.54078
-0.486453	-1.54099
-0.485621	-1.54109
-0.484789	-1.54092
-0.483957	-1.54083
-0.483125	-1.54104
-0.482293	-1.54131
-0.48146	-1.54157
-0.480628	-1.54183
-0.479796	-1.5421
-0.478964	-1.54256
-0.478132	-1.54305
-0.4773	-1.54339
-0.476467	-1.54365
-0.475635	-1.54389
-0.474803	-1.54414
-0.473971	-1.54439
-0.473139	-1.54481
-0.472307	-1.54536
-0.471475	-1.54588
-0.470643	-1.5463
-0.46981	-1.5467
-0.468978	-1.5471
-0.468146	-1.54751
-0.467314	-1.54789
-0.466482	-1.54809
-0.46565	-1.54828
-0.464818	-1.54869
-0.463985	-1.54917
-0.463153	-1.54965
-0.462321	-1.55014
-0.461489	-1.55063
-0.460657	-1.55085
-0.459825	-1.55099
-0.458992	-1.5511
-0.45816	-1.5511
-0.457328	-1.55111
-0.456496	-1.55111
-0.455664	-1.55111
-0.454832	-1.55112
-0.454	-1.55149
-0.453168	-1.55203
-0.452335	-1.55274
-0.451503	-1.55358
-0.450671	-1.55443
-0.449839	-1.55528
-0.449007	-1.55613
-0.448175	-1.55686
-0.447343	-1.55744
-0.44651	-1.55786
-0.445678	-1.55792
-0.444846	-1.55786
-0.444014	-1.5578
-0.443182	-1.55774
-0.44235	-1.55757
-0.441518	-1.55712
-0.440685	-1.55658
-0.439853	-1.55611
-0.439021	-1.55572
-0.438189	-1.55534
-0.437357	-1.55497
-0.436525	-1.55459
-0.435693	-1.55434
-0.43486	-1.55418
-0.434028	-1.55405
-0.433196	-1.55392
-0.432364	-1.5538
-0.431532	-1.55368
-0.4307	-1.55356
-0.429868	-1.55347
-0.429035	-1.55349
-0.428203	-1.55353
-0.427371	-1.55334
-0.426539	-1.55306
-0.425707	-1.55278
-0.424875	-1.5525
-0.424043	-1.55221
-0.423211	-1.55174
-0.422378	-1.55117
-0.421546	-1.55072
-0.420714	-1.55057
-0.419882	-1.55049
-0.41905	-1.55041
-0.418218	-1.55033
-0.417385	-1.55029
-0.416553	-1.55033
-0.415721	-1.55038
-0.414889	-1.55046
-0.414057	-1.55057
-0.413225	-1.55068
-0.412393	-1.5508
-0.411561	-1.55091
-0.410728	-1.55081
-0.409896	-1.55063
-0.409064	-1.55043
-0.408232	-1.55016
-0.4074	-1.54985
-0.406568	-1.54954
-0.405735	-1.54923
-0.404903	-1.54908
-0.404071	-1.54931
-0.403239	-1.54958
-0.402407	-1.54988
-0.401575	-1.55021
-0.400743	-1.55056
-0.399911	-1.55092
-0.399078	-1.55127
-0.398246	-1.55157
-0.397414	-1.55178
-0.396582	-1.55197
-0.39575	-1.55212
-0.394918	-1.55225
-0.394086	-1.55238
-0.393253	-1.55251
-0.392421	-1.55263
-0.391589	-1.55275
-0.390757	-1.55286
-0.389925	-1.55294
-0.389093	-1.55293
-0.388261	-1.55289
-0.387428	-1.55286
-0.386596	-1.55282
-0.385764	-1.55297
-0.384932	-1.55324
-0.3841	-1.55352
-0.383268	-1.5538
-0.382436	-1.55409
-0.381603	-1.55437
-0.380771	-1.55465
-0.379939	-1.55483
-0.379107	-1.55472
-0.378275	-1.55451
-0.377443	-1.5542
-0.376611	-1.55376
-0.375778	-1.55328
-0.374946	-1.5528
-0.374114	-1.55233
-0.373282	-1.55183
-0.37245	-1.5513
-0.371618	-1.55077
-0.370786	-1.55006
-0.369953	-1.54927
-0.369121	-1.54847
-0.368289	-1.54767
-0.367457	-1.54687
-0.366625	-1.54613
-0.365793	-1.54544
-0.364961	-1.54504
-0.364128	-1.54504
-0.363296	-1.54515
-0.362464	-1.54526
-0.361632	-1.54536
-0.3608	-1.54546
-0.359968	-1.54552
-0.359136	-1.54558
-0.358303	-1.54545
-0.357471	-1.5452
-0.356639	-1.54495
-0.355807	-1.54469
-0.354975	-1.54443
-0.354143	-1.54422
-0.353311	-1.54402
-0.352479	-1.5438
-0.351646	-1.54355
-0.350814	-1.5433
-0.349982	-1.54307
-0.34915	-1.54283
-0.348318	-1.5426
-0.347486	-1.54244
-0.346653	-1.54232
-0.345821	-1.54228
-0.344989	-1.54232
-0.344157	-1.54237
-0.343325	-1.54242
[truncated: 31,666 more rows]

## Sheet: Fig. S1c
D36A-D39A 250 µM			D36A-D39A 500 µM			P29S 250 µM			P29S 500 µM			R32E 250 µM			R32E 500 µM			R32A 250 µM			R32A 500 µM			R18W 250 µM			R18W 500 µM
UV 1_280			UV 1_280			UV 1_280			UV 1_280			UV 1_280			UV 1_280			UV 1_280			UV 1_280			UV 1_280			UV 1_280
ml	mAU		ml	mAU		ml	mAU		ml	mAU		ml	mAU		ml	mAU		ml	mAU		ml	mAU		ml	mAU		ml	mAU
-2.00463	-0.005881		-2.00413	-0.022848		-2.00455	0		-2.00416	-0.019116		-2.00457	-3.5e-05		-2.00412	0.001241		-2.01454	-0.060138		-2.00433	-0.006971		-2.00391	-0.032068		-2.00428	-0.021067
-2.0038	-0.00294		-2.0033	-0.011424		-2.00371	-0.093435		-2.00333	-0.009558		-2.00374	-1.7e-05		-2.00329	-0.047833		-2.0137	-0.206715		-2.00349	-0.047243		-2.00308	-0.016034		-2.00345	-0.010534
-2.00296	-0.00294		-2.00247	-0.011424		-2.00288	-0.114928		-2.00249	-0.009558		-2.00291	-1.7e-05		-2.00246	-0.064347		-2.01287	-0.21713		-2.00266	-0.050741		-2.00224	-0.016034		-2.00261	-0.010534
-2.00213	-0.00294		-2.00163	-0.011424		-2.00205	-0.136389		-2.00166	-0.009558		-2.00208	-1.7e-05		-2.00163	-0.080821		-2.01204	-0.227589		-2.00183	-0.054238		-2.00141	-0.016034		-2.00178	-0.010534
-2.0013	-0.089041		-2.0008	-0.088859		-2.00122	-0.300282		-2.00083	-0.064954		-2.00125	-0.025427		-2.00079	-0.168345		-2.01121	-0.290585		-2.001	-0.067422		-2.00058	-0.093031		-2.00095	-0.105013
-2.00047	-0.297431		-1.99997	-0.211173		-2.00039	-0.459698		-2	-0.222966		-2.00041	-0.088014		-1.99996	-0.303756		-2.01037	-0.368882		-2.00016	-0.089431		-1.99975	-0.325647		-2.00012	-0.263719
-1.99964	-0.324811		-1.99914	-0.234122		-1.99955	-0.617002		-1.99917	-0.374462		-1.99958	-0.097448		-1.99913	-0.320187		-2.00954	-0.379014		-1.99933	-0.122807		-1.99892	-0.595647		-1.99929	-0.291614
-1.9988	-0.378256		-1.9983	-0.256957		-1.99872	-0.637583		-1.99833	-0.393479		-1.99875	-0.10691		-1.99829	-0.336565		-2.00871	-0.388741		-1.9985	-0.175342		-1.99808	-0.626733		-1.99845	-0.319504
-1.99797	-0.601883		-1.99747	-0.279838		-1.99789	-0.658189		-1.9975	-0.412347		-1.99792	-0.116306		-1.99746	-0.352914		-2.00788	-0.398487		-1.99767	-0.182462		-1.99725	-0.657666		-1.99762	-0.347258
-1.99714	-0.629592		-1.99664	-0.302749		-1.99706	-0.678809		-1.99667	-0.431201		-1.99709	-0.125741		-1.99663	-0.369105		-2.00705	-0.408163		-1.99684	-0.189597		-1.99642	-0.688687		-1.99679	-0.375127
-1.99631	-0.657398		-1.99581	-0.325601		-1.99622	-0.699424		-1.99584	-0.450152		-1.99625	-0.135108		-1.9958	-0.385362		-2.00622	-0.417916		-1.996	-0.196743		-1.99559	-0.719562		-1.99596	-0.403126
-1.99547	-0.68517		-1.99498	-0.34843		-1.99539	-0.720277		-1.995	-0.469061		-1.99542	-0.14406		-1.99497	-0.401544		-2.00538	-0.427671		-1.99517	-0.203871		-1.99476	-0.7505		-1.99512	-0.430918
-1.99464	-0.712942		-1.99414	-0.371323		-1.99456	-0.741392		-1.99417	-0.487965		-1.99459	-0.152428		-1.99413	-0.417795		-2.00455	-0.457067		-1.99434	-0.211007		-1.99392	-0.781385		-1.99429	-0.458764
-1.99381	-0.740723		-1.99331	-0.394304		-1.99373	-0.762435		-1.99334	-0.506832		-1.99376	-0.160975		-1.9933	-0.434037		-2.00372	-0.527598		-1.99351	-0.21819		-1.99309	-0.812273		-1.99346	-0.486634
-1.99298	-0.768581		-1.99248	-0.417119		-1.9929	-0.783474		-1.99251	-0.525682		-1.99293	-0.170752		-1.99247	-0.450215		-2.00289	-0.537033		-1.99267	-0.22538		-1.99226	-0.843314		-1.99263	-0.514462
-1.99215	-0.796751		-1.99165	-0.439814		-1.99206	-0.804491		-1.99168	-0.544381		-1.99209	-0.257893		-1.99164	-0.466474		-2.00205	-0.546705		-1.99184	-0.232556		-1.99143	-0.874872		-1.9918	-0.542309
-1.99131	-0.824959		-1.99082	-0.462153		-1.99123	-0.825628		-1.99084	-0.562102		-1.99126	-0.266486		-1.9908	-0.482546		-2.00122	-0.55711		-1.99101	-0.239735		-1.99059	-0.906453		-1.99096	-0.570328
-1.99048	-0.852243		-1.98998	-0.484329		-1.9904	-0.846818		-1.99001	-0.577126		-1.99043	-0.275077		-1.98997	-0.497519		-2.00039	-0.56594		-1.99018	-0.246925		-1.98976	-0.934909		-1.99013	-0.598452
-1.98965	-0.878362		-1.98915	-0.506536		-1.98957	-0.868126		-1.98918	-0.587273		-1.9896	-0.283649		-1.98914	-0.511901		-1.99956	-0.56145		-1.98935	-0.253104		-1.98893	-0.95354		-1.9893	-0.626547
-1.98882	-0.906498		-1.98832	-0.528769		-1.98873	-0.889664		-1.98835	-0.60631		-1.98876	-0.292247		-1.98831	-0.52739		-1.99872	-0.556943		-1.98851	-0.256775		-1.9881	-0.985257		-1.98847	-0.654607
-1.98799	-0.934599		-1.98749	-0.551018		-1.9879	-0.911201		-1.98751	-0.625374		-1.98793	-0.300836		-1.98747	-0.54373		-1.99789	-0.552383		-1.98768	-0.260426		-1.98727	-1.0167		-1.98764	-0.682807
-1.98715	-0.962667		-1.98665	-0.573188		-1.98707	-0.932035		-1.98668	-0.644499		-1.9871	-0.309623		-1.98664	-0.560027		-1.99706	-0.54748		-1.98685	-0.264031		-1.98643	-1.04835		-1.9868	-0.711078
-1.98632	-0.990605		-1.98582	-0.595443		-1.98624	-0.951604		-1.98585	-0.663543		-1.98627	-0.319586		-1.98581	-0.576362		-1.99623	-0.542503		-1.98602	-0.267633		-1.9856	-1.07966		-1.98597	-0.739321
-1.98549	-1.01847		-1.98499	-0.617747		-1.98541	-0.970893		-1.98502	-0.682451		-1.98544	-0.330606		-1.98498	-0.592661		-1.9954	-0.537523		-1.98518	-0.271235		-1.98477	-1.1107		-1.98514	-0.767364
-1.98466	-1.04629		-1.98416	-0.640127		-1.98457	-0.991718		-1.98419	-0.701341		-1.9846	-0.341644		-1.98414	-0.608923		-1.99456	-0.53256		-1.98435	-0.274834		-1.98394	-1.14188		-1.98431	-0.795663
-1.98382	-1.07415		-1.98333	-0.658563		-1.98374	-1.0133		-1.98335	-0.720258		-1.98377	-0.352691		-1.98331	-0.625192		-1.99373	-0.527589		-1.98352	-0.278428		-1.98311	-1.17299		-1.98347	-0.820934
-1.98299	-1.10197		-1.98249	-0.671185		-1.98291	-1.03506		-1.98252	-0.739139		-1.98294	-0.363652		-1.98248	-0.641497		-1.9929	-0.52263		-1.98269	-0.281937		-1.98227	-1.20398		-1.98264	-0.841456
-1.98216	-1.12978		-1.98166	-0.690863		-1.98208	-1.05466		-1.98169	-0.758001		-1.98211	-0.374737		-1.98165	-0.658357		-1.99207	-0.517662		-1.98186	-0.285193		-1.98144	-1.23514		-1.98181	-0.869783
-1.98133	-1.15778		-1.98083	-0.711889		-1.98125	-1.06048		-1.98086	-0.776883		-1.98128	-0.385783		-1.98081	-0.674531		-1.99124	-0.512922		-1.98102	-0.288178		-1.98061	-1.26619		-1.98098	-0.898032
-1.9805	-1.18613		-1.98	-0.734193		-1.98041	-1.0608		-1.98002	-0.795698		-1.98044	-0.396748		-1.97998	-0.690772		-1.9904	-0.509937		-1.98019	-0.291325		-1.97978	-1.29732		-1.98015	-0.926141
-1.97966	-1.2148		-1.97917	-0.756563		-1.97958	-1.06114		-1.97919	-0.814547		-1.97961	-0.407144		-1.97915	-0.707139		-1.98957	-0.509775		-1.97936	-0.294638		-1.97894	-1.32857		-1.97931	-0.95436
-1.97883	-1.24235		-1.97833	-0.779077		-1.97875	-1.06147		-1.97836	-0.833453		-1.97878	-0.417656		-1.97832	-0.723684		-1.98874	-0.509613		-1.97853	-0.297952		-1.97811	-1.35996		-1.97848	-0.982724
-1.978	-1.26827		-1.9775	-0.801658		-1.97792	-1.0618		-1.97753	-0.85232		-1.97795	-0.428037		-1.97749	-0.740314		-1.98791	-0.509451		-1.9777	-0.301258		-1.97728	-1.39118		-1.97765	-1.05865
-1.97717	-1.29391		-1.97667	-0.824196		-1.97708	-1.06209		-1.9767	-0.871168		-1.97711	-0.438498		-1.97665	-0.756944		-1.98707	-0.509289		-1.97686	-0.304575		-1.97645	-1.42259		-1.97682	-1.26629
-1.97633	-1.32191		-1.97584	-0.846748		-1.97625	-1.06217		-1.97586	-0.890127		-1.97628	-0.449031		-1.97582	-0.773452		-1.98624	-0.509127		-1.97603	-0.307895		-1.97561	-1.45402		-1.97599	-1.29493
-1.9755	-1.35064		-1.975	-0.869413		-1.97542	-1.06216		-1.97503	-0.908981		-1.97545	-0.459416		-1.97499	-0.790105		-1.98541	-0.509022		-1.9752	-0.311405		-1.97478	-1.48547		-1.97515	-1.32354
-1.97467	-1.37842		-1.97417	-0.891882		-1.97459	-1.06215		-1.9742	-0.927885		-1.97462	-0.469792		-1.97416	-0.806665		-1.98458	-0.509342		-1.97437	-0.315305		-1.97395	-1.5168		-1.97432	-1.35206
-1.97384	-1.39004		-1.97334	-0.914408		-1.97376	-1.06214		-1.97337	-0.946027		-1.97379	-0.479988		-1.97332	-0.816952		-1.98375	-0.510039		-1.97354	-0.319167		-1.97312	-1.54488		-1.97349	-1.38047
-1.97301	-1.39137		-1.97251	-0.937059		-1.97292	-1.06213		-1.97254	-0.957618		-1.97295	-0.488217		-1.97249	-0.817789		-1.98291	-0.510736		-1.9727	-0.32308		-1.97229	-1.55867		-1.97266	-1.3987
-1.97218	-1.3927		-1.97167	-0.960006		-1.97209	-1.06213		-1.9717	-0.957599		-1.97212	-0.489003		-1.97166	-0.818482		-1.98208	-0.511433		-1.97187	-0.326977		-1.97145	-1.55845		-1.97182	-1.4005
-1.97134	-1.39403		-1.97084	-0.982876		-1.97126	-1.06213		-1.97087	-0.957581		-1.97129	-0.489794		-1.97083	-0.819184		-1.98125	-0.512128		-1.97104	-0.330831		-1.97062	-1.55823		-1.97099	-1.40048
-1.97051	-1.39535		-1.97001	-1.00583		-1.97043	-1.06234		-1.97004	-0.957562		-1.97046	-0.490585		-1.96999	-0.819886		-1.98042	-0.512826		-1.97021	-0.334731		-1.96979	-1.55802		-1.97016	-1.40047
-1.96968	-1.39668		-1.96918	-1.02876		-1.9696	-1.0632		-1.96921	-0.957544		-1.96962	-0.491376		-1.96916	-0.820589		-1.97959	-0.513522		-1.96937	-0.338615		-1.96896	-1.5578		-1.96933	-1.40046
-1.96885	-1.398		-1.96835	-1.05163		-1.96876	-1.06407		-1.96837	-0.957525		-1.96879	-0.492173		-1.96833	-0.821293		-1.97875	-0.514192		-1.96854	-0.342605		-1.96812	-1.55758		-1.9685	-1.40045
-1.96801	-1.39922		-1.96751	-1.07444		-1.96793	-1.06494		-1.96754	-0.957504		-1.96796	-0.493069		-1.9675	-0.821995		-1.97792	-0.514706		-1.96771	-0.346576		-1.96729	-1.55733		-1.96766	-1.40044
-1.96718	-1.40043		-1.96668	-1.09741		-1.9671	-1.06583		-1.96671	-0.957461		-1.96713	-0.494132		-1.96666	-0.822765		-1.97709	-0.515183		-1.96688	-0.35056		-1.96646	-1.55695		-1.96683	-1.40043
-1.96635	-1.40163		-1.96585	-1.11969		-1.96627	-1.06691		-1.96588	-0.957405		-1.9663	-0.495207		-1.96583	-0.823822		-1.97626	-0.515657		-1.96604	-0.354542		-1.96563	-1.55653		-1.966	-1.40059
-1.96552	-1.40284		-1.96502	-1.13048		-1.96543	-1.0682		-1.96505	-0.95735		-1.96546	-0.496273		-1.965	-0.824883		-1.97542	-0.516147		-1.96521	-0.357939		-1.9648	-1.55612		-1.96517	-1.40099
-1.96468	-1.40404		-1.96419	-1.1307		-1.9646	-1.06945		-1.96421	-0.957294		-1.96463	-0.497338		-1.96417	-0.825945		-1.97459	-0.516828		-1.96438	-0.358161		-1.96396	-1.5557		-1.96434	-1.40139
-1.96385	-1.40524		-1.96335	-1.13091		-1.96377	-1.07038		-1.96338	-0.957239		-1.9638	-0.498402		-1.96333	-0.827011		-1.97376	-0.517982		-1.96355	-0.358383		-1.96313	-1.55528		-1.9635	-1.40178
-1.96302	-1.40644		-1.96252	-1.13112		-1.96294	-1.07119		-1.96255	-0.957184		-1.96297	-0.499462		-1.9625	-0.828072		-1.97293	-0.519131		-1.96272	-0.3586		-1.9623	-1.55486		-1.96267	-1.40218
-1.96219	-1.40773		-1.96169	-1.13134		-1.96211	-1.072		-1.96172	-0.957135		-1.96214	-0.500557		-1.96167	-0.829138		-1.9721	-0.520395		-1.96188	-0.358813		-1.96147	-1.55455		-1.96184	-1.40258
-1.96136	-1.40919		-1.96086	-1.13156		-1.96127	-1.07281		-1.96088	-0.957184		-1.9613	-0.501867		-1.96084	-0.830202		-1.97126	-0.521917		-1.96105	-0.359026		-1.96064	-1.55463		-1.96101	-1.40298
-1.96053	-1.41065		-1.96002	-1.13198		-1.96044	-1.07368		-1.96005	-0.957583		-1.96047	-0.503348		-1.96001	-0.831282		-1.97043	-0.523463		-1.96022	-0.359238		-1.9598	-1.55506		-1.96018	-1.4033
-1.95969	-1.41209		-1.95919	-1.13265		-1.95961	-1.07488		-1.95922	-0.957988		-1.95964	-0.504837		-1.95917	-0.83235		-1.9696	-0.525003		-1.95939	-0.359459		-1.95897	-1.55547		-1.95934	-1.40345
-1.95886	-1.41356		-1.95836	-1.13331		-1.95878	-1.07622		-1.95839	-0.958384		-1.95881	-0.506332		-1.95834	-0.833435		-1.96877	-0.526531		-1.95856	-0.359776		-1.95814	-1.55592		-1.95851	-1.40352
-1.95803	-1.41499		-1.95753	-1.13398		-1.95795	-1.07755		-1.95756	-0.958823		-1.95797	-0.507776		-1.95751	-0.834523		-1.96794	-0.527888		-1.95772	-0.360132		-1.95731	-1.55639		-1.95768	-1.40358
-1.9572	-1.41622		-1.9567	-1.13465		-1.95711	-1.07891		-1.95672	-0.959567		-1.95714	-0.508973		-1.95668	-0.835605		-1.9671	-0.529139		-1.95689	-0.36045		-1.95647	-1.55698		-1.95685	-1.40362
-1.95636	-1.4174		-1.95586	-1.13532		-1.95628	-1.08025		-1.95589	-0.960694		-1.95631	-0.510053		-1.95584	-0.836867		-1.96627	-0.530364		-1.95606	-0.360542		-1.95564	-1.55781		-1.95601	-1.40351
-1.95553	-1.41888		-1.95503	-1.13598		-1.95545	-1.08159		-1.95506	-0.961796		-1.95548	-0.511184		-1.95501	-0.838178		-1.96544	-0.531329		-1.95523	-0.360634		-1.95481	-1.55864		-1.95518	-1.40326
-1.9547	-1.42043		-1.9542	-1.13662		-1.95462	-1.08291		-1.95423	-0.962636		-1.95465	-0.512609		-1.95418	-0.839479		-1.96461	-0.532129		-1.95439	-0.360725		-1.95398	-1.55924		-1.95435	-1.40301
-1.95387	-1.42196		-1.95337	-1.13715		-1.95378	-1.08401		-1.95339	-0.963317		-1.95381	-0.514042		-1.95335	-0.840751		-1.96378	-0.532937		-1.95356	-0.360817		-1.95315	-1.55978		-1.95352	-1.40279
-1.95303	-1.4235		-1.95253	-1.13767		-1.95295	-1.08484		-1.95256	-0.963995		-1.95298	-0.515476		-1.95251	-0.842031		-1.96294	-0.533733		-1.95273	-0.360906		-1.95231	-1.56032		-1.95269	-1.4026
-1.9522	-1.42504		-1.9517	-1.1382		-1.95212	-1.0857		-1.95173	-0.964675		-1.95215	-0.516912		-1.95168	-0.843305		-1.96211	-0.534434		-1.9519	-0.360943		-1.95148	-1.56086		-1.95185	-1.40243
-1.95137	-1.42645		-1.95087	-1.13873		-1.95129	-1.0868		-1.9509	-0.96534		-1.95132	-0.518609		-1.95085	-0.844582		-1.96128	-0.534681		-1.95107	-0.36099		-1.95065	-1.56136		-1.95102	-1.40226
-1.95054	-1.42758		-1.95004	-1.1393		-1.95046	-1.08798		-1.95007	-0.965863		-1.95049	-0.521272		-1.95002	-0.845799		-1.96045	-0.534928		-1.95023	-0.361204		-1.94982	-1.56137		-1.95019	-1.40208
-1.94971	-1.42845		-1.94921	-1.14042		-1.94962	-1.08917		-1.94923	-0.966326		-1.94965	-0.523936		-1.94918	-0.846954		-1.95961	-0.535178		-1.9494	-0.361761		-1.94898	-1.56126		-1.94936	-1.40186
-1.94887	-1.42898		-1.94837	-1.14159		-1.94879	-1.09034		-1.9484	-0.966756		-1.94882	-0.526542		-1.94835	-0.848115		-1.95878	-0.535441		-1.94857	-0.362316		-1.94815	-1.56121		-1.94853	-1.4016
-1.94804	-1.42951		-1.94754	-1.14252		-1.94796	-1.09142		-1.94757	-0.96705		-1.94799	-0.52912		-1.94752	-0.84921		-1.95795	-0.535704		-1.94774	-0.362873		-1.94732	-1.56128		-1.94769	-1.40137
-1.94721	-1.43004		-1.94671	-1.1433		-1.94713	-1.09209		-1.94674	-0.967344		-1.94716	-0.531717		-1.94669	-0.850274		-1.95712	-0.535968		-1.94691	-0.363429		-1.94649	-1.56135		-1.94686	-1.40131
-1.94638	-1.43057		-1.94588	-1.14407		-1.9463	-1.09276		-1.94591	-0.967638		-1.94632	-0.534315		-1.94585	-0.851336		-1.95629	-0.536265		-1.94607	-0.364016		-1.94566	-1.56142		-1.94603	-1.40137
-1.94555	-1.43112		-1.94504	-1.14484		-1.94546	-1.0933		-1.94507	-0.967936		-1.94549	-0.536744		-1.94502	-0.8524		-1.95545	-0.536907		-1.94524	-0.364655		-1.94482	-1.56151		-1.9452	-1.40143
-1.94471	-1.43189		-1.94421	-1.14562		-1.94463	-1.0934		-1.94424	-0.968286		-1.94466	-0.537952		-1.94419	-0.853464		-1.95462	-0.537634		-1.94441	-0.3653		-1.94399	-1.5618		-1.94436	-1.40149
-1.94388	-1.43272		-1.94338	-1.14634		-1.9438	-1.0935		-1.94341	-0.968768		-1.94383	-0.538078		-1.94336	-0.85459		-1.95379	-0.538373		-1.94358	-0.365987		-1.94316	-1.56239		-1.94353	-1.40158
-1.94305	-1.43344		-1.94255	-1.14699		-1.94297	-1.09361		-1.94258	-0.969277		-1.943	-0.538241		-1.94252	-0.855719		-1.95296	-0.539266		-1.94274	-0.366685		-1.94233	-1.56297		-1.9427	-1.40176
-1.94222	-1.43411		-1.94172	-1.14763		-1.94213	-1.09369		-1.94175	-0.970013		-1.94216	-0.53856		-1.94169	-0.85688		-1.95213	-0.540295		-1.94191	-0.367376		-1.9415	-1.56343		-1.94187	-1.40201
-1.94138	-1.43479		-1.94088	-1.14823		-1.9413	-1.09367		-1.94091	-0.970953		-1.94133	-0.538866		-1.94086	-0.858275		-1.95129	-0.541321		-1.94108	-0.368067		-1.94066	-1.56377		-1.94104	-1.40219
-1.94055	-1.43546		-1.94005	-1.14881		-1.94047	-1.09353		-1.94008	-0.971892		-1.9405	-0.539183		-1.94003	-0.859676		-1.95046	-0.542329		-1.94025	-0.368769		-1.93983	-1.56411		-1.9402	-1.40213
-1.93972	-1.43611		-1.93922	-1.1494		-1.93964	-1.09341		-1.93925	-0.972833		-1.93967	-0.539506		-1.9392	-0.861082		-1.94963	-0.54327		-1.93941	-0.369667		-1.939	-1.56445		-1.93937	-1.40205
-1.93889	-1.43638		-1.93839	-1.14998		-1.93881	-1.09348		-1.93842	-0.973767		-1.93884	-0.539851		-1.93836	-0.354541		-1.9488	-0.544149		-1.93858	-0.370636		-1.93817	-1.56478		-1.93854	-1.40197
-1.93806	-1.43614		-1.93756	-1.15053		-1.93797	-1.09366		-1.93758	-0.974651		-1.938	-0.540761		-1.93753	0.174481		-1.94796	-0.545039		-1.93775	-0.371384		-1.93734	-1.56494		-1.93771	-1.40188
-1.93722	-1.43589		-1.93672	-1.15089		-1.93714	-1.09384		-1.93675	-0.975507		-1.93717	-0.541671		-1.9367	0.471467		-1.94713	-0.545931		-1.93692	-0.371444		-1.9365	-1.56498		-1.93687	-1.40166
-1.93639	-1.43561		-1.93589	-1.15127		-1.93631	-1.09403		-1.93592	-0.976378		-1.93634	-0.542609		-1.93587	0.471222		-1.9463	-0.546996		-1.93609	-0.371505		-1.93567	-1.56503		-1.93604	-1.40113
-1.93556	-1.43532		-1.93506	-1.15173		-1.93548	-1.09424		-1.93509	-0.976646		-1.93551	-0.543567		-1.93503	0.470845		-1.94547	-0.548065		-1.93525	-0.371565		-1.93484	-1.56523		-1.93521	-1.4006
-1.93473	-1.43504		-1.93423	-1.15246		-1.93465	-1.09467		-1.93425	-0.976914		-1.93467	-0.544528		-1.9342	0.470466		-1.94464	-0.549132		-1.93442	-0.371615		-1.93401	-1.56543		-1.93438	-1.40008
-1.9339	-1.43476		-1.93339	-1.1532		-1.93381	-1.09519		-1.93342	-0.977181		-1.93384	-0.545486		-1.93337	0.470087		-1.9438	-0.550197		-1.93359	-0.371478		-1.93317	-1.56564		-1.93355	-1.39956
-1.93306	-1.43447		-1.93256	-1.15393		-1.93298	-1.09571		-1.93259	-0.977446		-1.93301	-0.546451		-1.93254	0.469716		-1.94297	-0.550829		-1.93276	-0.370958		-1.93234	-1.56584		-1.93271	-1.39905
-1.93223	-1.43416		-1.93173	-1.15465		-1.93215	-1.09635		-1.93176	-0.97763		-1.93218	-0.547575		-1.9317	0.469362		-1.94214	-0.551038		-1.93193	-0.370465		-1.93151	-1.56608		-1.93188	-1.39854
-1.9314	-1.43384		-1.9309	-1.15513		-1.93132	-1.09702		-1.93093	-0.977259		-1.93135	-0.548794		-1.93087	0.469013		-1.94131	-0.551242		-1.93109	-0.37041		-1.93068	-1.56656		-1.93105	-1.39812
-1.93057	-1.43351		-1.93007	-1.15545		-1.93049	-1.09768		-1.93009	-0.976895		-1.93051	-0.550013		-1.93004	0.468805		-1.94047	-0.55098		-1.93026	-0.370462		-1.92984	-1.56703		-1.93022	-1.39806
-1.92973	-1.43317		-1.92923	-1.15576		-1.92965	-1.09833		-1.92926	-0.976719		-1.92968	-0.551103		-1.92921	0.468837		-1.93964	-0.550413		-1.92943	-0.370514		-1.92901	-1.56738		-1.92939	-1.39821
-1.9289	-1.43284		-1.9284	-1.15614		-1.92882	-1.09886		-1.92843	-0.976947		-1.92885	-0.552193		-1.92837	0.468868		-1.93881	-0.549844		-1.9286	-0.370564		-1.92818	-1.56764		-1.92855	-1.39837
-1.92807	-1.43249		-1.92757	-1.15659		-1.92799	-1.09865		-1.9276	-0.977175		-1.92802	-0.553291		-1.92754	0.4689		-1.93798	-0.549276		-1.92776	-0.370615		-1.92735	-1.56789		-1.92772	-1.39857
-1.92724	-1.43216		-1.92674	-1.15704		-1.92716	-1.09844		-1.92677	-0.977402		-1.92718	-0.554377		-1.92671	0.468956		-1.93715	-0.548711		-1.92693	-0.370576		-1.92652	-1.56815		-1.92689	-1.39878
-1.92641	-1.43191		-1.9259	-1.15749		-1.92632	-1.09813		-1.92593	-0.977632		-1.92635	-0.555371		-1.92588	0.46911		-1.93631	-0.548321		-1.9261	-0.370525		-1.92568	-1.56841		-1.92606	-1.39899
-1.92557	-1.43169		-1.92507	-1.15792		-1.92549	-1.09778		-1.9251	-0.977883		-1.92552	-0.556189		-1.92504	0.469357		-1.93548	-0.547978		-1.92527	-0.370446		-1.92485	-1.56881		-1.92522	-1.39919
-1.92474	-1.43149		-1.92424	-1.15825		-1.92466	-1.09743		-1.92427	-0.978149		-1.92469	-0.557012		-1.92421	0.470544		-1.93465	-0.547685		-1.92444	-0.37034		-1.92402	-1.56927		-1.92439	-1.39931
-1.92391	-1.43155		-1.92341	-1.15858		-1.92383	-1.09708		-1.92344	-0.978413		-1.92386	-0.55792		-1.92338	0.474668		-1.93382	-0.547745		-1.9236	-0.370233		-1.92319	-1.56971		-1.92356	-1.39911
-1.92308	-1.43162		-1.92258	-1.15886		-1.923	-1.09676		-1.9226	-0.97865		-1.92302	-0.558893		-1.92255	0.481043		-1.93299	-0.547805		-1.92277	-0.370125		-1.92236	-1.57003		-1.92273	-1.39893
-1.92225	-1.43169		-1.92174	-1.15871		-1.92216	-1.09676		-1.92177	-0.978877		-1.92219	-0.559858		-1.92172	0.487383		-1.93215	-0.547864		-1.92194	-0.370018		-1.92152	-1.57035		-1.9219	-1.39886
-1.92141	-1.43176		-1.92091	-1.15855		-1.92133	-1.0969		-1.92094	-0.979104		-1.92136	-0.560829		-1.92088	0.49376		-1.93132	-0.547921		-1.92111	-0.369915		-1.92069	-1.57066		-1.92106	-1.3989
-1.92058	-1.43175		-1.92008	-1.15839		-1.9205	-1.09703		-1.92011	-0.979327		-1.92053	-0.561784		-1.92005	0.500094		-1.93049	-0.547888		-1.92027	-0.369817		-1.91986	-1.57096		-1.92023	-1.39894
-1.91975	-1.43157		-1.91925	-1.15823		-1.91967	-1.09714		-1.91928	-0.979479		-1.9197	-0.562523		-1.91922	0.506297		-1.92966	-0.547563		-1.91944	-0.369719		-1.91903	-1.57089		-1.9194	-1.39898
-1.91892	-1.43139		-1.91842	-1.15789		-1.91884	-1.09725		-1.91844	-0.979246		-1.91886	-0.563069		-1.91839	0.512447		-1.92883	-0.547222		-1.91861	-0.369623		-1.91819	-1.57033		-1.91857	-1.39906
-1.91809	-1.43096		-1.91758	-1.15728		-1.918	-1.09737		-1.91761	-0.979007		-1.91803	-0.563577		-1.91755	0.52044		-1.92799	-0.546623		-1.91778	-0.369526		-1.91736	-1.56976		-1.91774	-1.39931
-1.91725	-1.43043		-1.91675	-1.15667		-1.91717	-1.09748		-1.91678	-0.978669		-1.9172	-0.563929		-1.91672	0.531201		-1.92716	-0.545967		-1.91695	-0.36943		-1.91653	-1.56909		-1.9169	-1.39968
-1.91642	-1.42989		-1.91592	-1.15596		-1.91634	-1.09759		-1.91595	-0.977817		-1.91637	-0.564281		-1.91589	0.541948		-1.92633	-0.545303		-1.91611	-0.369334		-1.9157	-1.56829		-1.91607	-1.40001
-1.91559	-1.42935		-1.91509	-1.15525		-1.91551	-1.09768		-1.91512	-0.976963		-1.91553	-0.564631		-1.91506	0.55266		-1.9255	-0.544644		-1.91528	-0.369264		-1.91487	-1.5675		-1.91524	-1.40017
-1.91476	-1.42882		-1.91425	-1.15453		-1.91467	-1.09776		-1.91428	-0.97611		-1.9147	-0.564984		-1.91422	0.563431		-1.92466	-0.544011		-1.91445	-0.369435		-1.91403	-1.5667		-1.91441	-1.40028
-1.91392	-1.42798		-1.91342	-1.15381		-1.91384	-1.09768		-1.91345	-0.975282		-1.91387	-0.565299		-1.91339	0.574225		-1.92383	-0.543632		-1.91362	-0.369607		-1.9132	-1.56591		-1.91357	-1.40038
-1.91309	-1.42708		-1.91259	-1.15311		-1.91301	-1.09756		-1.91262	-0.974716		-1.91304	-0.565304		-1.91256	0.585066		-1.923	-0.543422		-1.91278	-0.369672		-1.91237	-1.56536		-1.91274	-1.40048
-1.91226	-1.42616		-1.91176	-1.15253		-1.91218	-1.09745		-1.91179	-0.974314		-1.91221	-0.565262		-1.91173	0.599025		-1.92217	-0.54319		-1.91195	-0.369667		-1.91154	-1.56486		-1.91191	-1.40058
-1.91143	-1.42495		-1.91093	-1.15195		-1.91134	-1.09733		-1.91095	-0.973824		-1.91138	-0.564835		-1.9109	0.618483		-1.92134	-0.542936		-1.91112	-0.369662		-1.91071	-1.56433		-1.91108	-1.40063
-1.9106	-1.42373		-1.91009	-1.15127		-1.91051	-1.09719		-1.91012	-0.972463		-1.91054	-0.564154		-1.91006	0.639685		-1.9205	-0.542682		-1.91029	-0.369658		-1.90987	-1.56328		-1.91025	-1.40051
-1.90976	-1.42251		-1.90926	-1.15039		-1.90968	-1.09681		-1.90929	-0.970765		-1.90971	-0.563473		-1.90923	0.660868		-1.91967	-0.542427		-1.90946	-0.36965		-1.90904	-1.5621		-1.90941	-1.39923
-1.90893	-1.42129		-1.90843	-1.14949		-1.90885	-1.09622		-1.90846	-0.969057		-1.90888	-0.562791		-1.9084	0.682149		-1.91884	-0.542171		-1.90862	-0.369482		-1.90821	-1.56092		-1.90858	-1.39579
-1.9081	-1.42033		-1.9076	-1.14861		-1.90802	-1.09435		-1.90762	-0.967343		-1.90805	-0.562111		-1.90756	0.703547		-1.91801	-0.541915		-1.90779	-0.368957		-1.90738	-1.55974		-1.90775	-1.39233
-1.90727	-1.41973		-1.90677	-1.14772		-1.90718	-1.09012		-1.90679	-0.965673		-1.90721	-0.561479		-1.90673	0.724824		-1.91717	-0.541536		-1.90696	-0.368095		-1.90654	-1.55857		-1.90692	-1.3889
-1.90644	-1.41905		-1.90593	-1.14709		-1.90635	-1.08591		-1.90596	-0.96413		-1.90638	-0.560427		-1.9059	0.751349		-1.91634	-0.538982		-1.90613	-0.352326		-1.90571	-1.55724		-1.90609	-1.38542
-1.9056	-1.4142		-1.9051	-1.14661		-1.90552	-1.08169		-1.90513	-0.962606		-1.90555	-0.554747		-1.90507	0.797074		-1.91551	-0.526635		-1.90529	-0.336589		-1.90488	-1.55587		-1.90525	-1.38177
-1.90477	-1.40035		-1.90427	-1.14562		-1.90469	-1.07751		-1.9043	-0.959627		-1.90472	-0.540906		-1.90423	0.857034		-1.91468	-0.51431		-1.90446	-0.320754		-1.90405	-1.54157		-1.90442	-1.378
-1.90394	-1.38639		-1.90344	-1.13338		-1.90386	-1.0734		-1.90346	-0.945584		-1.90388	-0.527145		-1.9034	0.916858		-1.91385	-0.501928		-1.90363	-0.305031		-1.90321	-1.51386		-1.90359	-1.37379
-1.90311	-1.37249		-1.9026	-1.11834		-1.90302	-1.06978		-1.90263	-0.930391		-1.90305	-0.513354		-1.90257	0.976932		-1.91301	-0.489623		-1.9028	-0.289284		-1.90238	-1.48564		-1.90276	-1.36802
-1.90227	-1.35863		-1.90177	-1.10336		-1.90219	-1.06536		-1.9018	-0.915216		-1.90222	-0.499511		-1.90174	1.03701		-1.91218	-0.477205		-1.90197	-0.273452		-1.90155	-1.45754		-1.90192	-1.36206
-1.90144	-1.34481		-1.90094	-1.08831		-1.90136	-1.05512		-1.90097	-0.899955		-1.90139	-0.485584		-1.90091	1.097		-1.91135	-0.464618		-1.90113	-0.257263		-1.90072	-1.42945		-1.90109	-1.35609
-1.90061	-1.33115		-1.90011	-1.0733		-1.90053	-1.04133		-1.90014	-0.884635		-1.90056	-0.4716		-1.90007	1.15672		-1.91052	-0.451728		-1.9003	-0.234149		-1.89989	-1.40144		-1.90026	-1.35012
-1.89978	-1.31728		-1.89927	-1.05824		-1.89969	-1.02751		-1.8993	-0.868924		-1.89972	-0.457231		-1.89924	1.22598		-1.90969	-0.437104		-1.89947	-0.201412		-1.89905	-1.37356		-1.89943	-1.34426
-1.89894	-1.30114		-1.89844	-1.04305		-1.89886	-1.01374		-1.89847	-0.853209		-1.89889	-0.440429		-1.89841	1.30825		-1.90885	-0.420751		-1.89864	-0.168674		-1.89822	-1.34558		-1.8986	-1.33876
-1.89811	-1.28331		-1.89761	-1.02752		-1.89803	-0.999876		-1.89764	-0.836215		-1.89806	-0.423083		-1.89758	1.39308		-1.90802	-0.404308		-1.89781	-0.135252		-1.89739	-1.31128		-1.89776	-1.33267
-1.89728	-1.26568		-1.89678	-1.0112		-1.8972	-0.985853		-1.89681	-0.818008		-1.89723	-0.405725		-1.89674	1.47791		-1.90719	-0.388016		-1.89697	-0.102513		-1.89656	-1.26741		-1.89693	-1.32113
-1.89645	-1.24797		-1.89595	-0.994861		-1.89637	-0.971401		-1.89597	-0.799781		-1.8964	-0.388324		-1.89591	1.56293		-1.90636	-0.371653		-1.89614	-0.069521		-1.89573	-1.22336		-1.8961	-1.30322
-1.89562	-1.23029		-1.89511	-0.978576		-1.89553	-0.95209		-1.89514	-0.700325		-1.89556	-0.370934		-1.89508	1.64803		-1.90552	-0.355252		-1.89531	-0.037608		-1.89489	-1.17918		-1.89527	-1.2853
-1.89478	-1.21252		-1.89428	-0.96222		-1.8947	-0.915555		-1.89431	-0.149838		-1.89473	-0.35356		-1.89425	1.73319		-1.90469	-0.338143		-1.89448	-0.00421		-1.89406	-1.13475		-1.89444	-1.2674
-1.89395	-1.19437		-1.89345	-0.945803		-1.89387	-0.879093		-1.89348	0.400648		-1.8939	-0.333854		-1.89341	1.81848		-1.90386	-0.313172		-1.89364	0.044547		-1.89323	-1.09041		-1.8936	-1.2495
-1.89312	-1.17088		-1.89262	-0.929123		-1.89304	-0.842368		-1.89265	0.589301		-1.89307	-0.29664		-1.89258	1.90111		-1.90303	-0.259162		-1.89281	0.099378		-1.8924	-1.04613		-1.89277	-1.23156
-1.89229	-1.11887		-1.89179	-0.910127		-1.89221	-0.80613		-1.89181	0.589465		-1.89223	-0.231361		-1.89175	1.9808		-1.9022	-0.205428		-1.89198	0.154161		-1.89156	-1.0017		-1.89194	-1.21362
-1.89146	-1.0675		-1.89095	-0.872282		-1.89137	-0.769789		-1.89098	0.589533		-1.8914	-0.166007		-1.89092	2.06059		-1.90136	-0.15193		-1.89115	0.208917		-1.89073	-0.922057		-1.89111	-1.19431
-1.89062	-1.01632		-1.89012	-0.829419		-1.89054	-0.733117		-1.89015	0.589406		-1.89057	-0.100841		-1.89009	2.14023		-1.90053	-0.098317		-1.89032	0.26349		-1.8899	-0.837357		-1.89027	-1.16652
-1.88979	-0.965236		-1.88929	-0.786662		-1.88971	-0.694812		-1.88932	0.589208		-1.88974	-0.035661		-1.88925	2.2198		-1.8997	-0.044442		-1.88948	0.318967		-1.88907	-0.753203		-1.88944	-1.13775
-1.88896	-0.913894		-1.88846	-0.743735		-1.88888	-0.646123		-1.88848	0.58912		-1.88891	0.027951		-1.88842	2.29923		-1.89887	0.00876		-1.88865	0.375953		-1.88824	-0.668868		-1.88861	-1.10883
-1.88813	-0.862592		-1.88762	-0.701073		-1.88804	-0.593899		-1.88765	0.589155		-1.88807	0.087266		-1.88759	2.37851		-1.89804	0.060858		-1.88782	0.446989		-1.8874	-0.584893		-1.88778	-1.07996
-1.88729	-0.812156		-1.88679	-0.658253		-1.88721	-0.541273		-1.88682	0.589226		-1.88724	0.14468		-1.88675	2.45476		-1.8972	0.10912		-1.88699	0.5356		-1.88657	-0.501073		-1.88695	-1.051
-1.88646	-0.768517		-1.88596	-0.615272		-1.88638	-0.489049		-1.88599	0.589297		-1.88641	0.196346		-1.88592	2.52411		-1.89637	0.152828		-1.88616	0.624397		-1.88574	-0.417313		-1.88611	-1.0221
-1.88563	-0.727396		-1.88513	-0.572612		-1.88555	-0.436597		-1.88516	0.589343		-1.88558	0.24689		-1.88509	2.58966		-1.89554	0.195446		-1.88532	0.713398		-1.88491	-0.351873		-1.88528	-0.992759
-1.8848	-0.686156		-1.8843	-0.531067		-1.88472	-0.384308		-1.88432	0.589174		-1.88475	0.297574		-1.88426	2.65482		-1.89471	0.242068		-1.88449	0.8019		-1.88407	-0.29882		-1.88445	-0.960842
-1.88397	-0.645181		-1.88346	-0.45036		-1.88388	-0.332895		-1.88349	0.588922		-1.88391	0.347949		-1.88343	2.71672		-1.89387	0.290113		-1.88366	0.890923		-1.88324	-0.245472		-1.88362	-0.925767
-1.88314	-0.603916		-1.88263	-0.139243		-1.88305	-0.286538		-1.88266	0.588575		-1.88308	0.398229		-1.88259	2.77435		-1.89304	0.338391		-1.88283	0.979288		-1.88241	-0.19217		-1.88279	-0.890574
-1.8823	-0.562545		-1.8818	-0.104823		-1.88222	-0.247621		-1.88183	0.587769		-1.88225	0.448694		-1.88176	2.83045		-1.89221	0.387036		-1.88199	1.06633		-1.88158	-0.139231		-1.88195	-0.855527
-1.88147	-0.521055		-1.88097	-0.070324		-1.88139	-0.208609		-1.88099	0.58649		-1.88142	0.499586		-1.88093	2.88841		-1.89138	0.43495		-1.88116	1.14417		-1.88075	-0.08595		-1.88112	-0.820473
-1.88064	-0.480609		-1.88014	-0.036064		-1.88056	-0.170263		-1.88016	0.585209		-1.88058	0.549133		-1.8801	2.94554		-1.89055	0.476917		-1.88033	1.21955		-1.87991	-0.033129		-1.88029	-0.785156
-1.87981	-0.445204		-1.8793	-0.001918		-1.87972	-0.13417		-1.87933	0.583929		-1.87975	0.589775		-1.87926	2.9975		-1.88971	0.518242		-1.8795	1.29483		-1.87908	0.013273		-1.87946	-0.74996
-1.87897	-0.410894		-1.87847	0.031554		-1.87889	-0.099975		-1.8785	0.582806		-1.87892	0.629888		-1.87843	3.04952		-1.88888	0.559678		-1.87866	1.37034		-1.87825	0.046317		-1.87862	-0.713699
-1.87814	-0.376694		-1.87764	0.064733		-1.87806	-0.063368		-1.87767	0.582045		-1.87809	0.669974		-1.8776	3.10148		-1.88805	0.60108		-1.87783	1.44559		-1.87742	0.079305		-1.87779	-0.674144
-1.87731	-0.342525		-1.87681	0.097512		-1.87723	-0.024648		-1.87683	0.581487		-1.87726	0.710285		-1.87677	3.15344		-1.88722	0.642369		-1.877	1.52076		-1.87658	0.112524		-1.87696	-0.634184
-1.87648	-0.308602		-1.87597	0.128772		-1.8764	0.011641		-1.876	0.58073		-1.87642	0.750133		-1.87593	3.20399		-1.88639	0.683371		-1.87617	1.5955		-1.87575	0.145959		-1.87613	-0.594269
-1.87565	-0.274776		-1.87514	0.158007		-1.87556	0.047111		-1.87517	0.579636		-1.87559	0.790017		-1.8751	3.2514		-1.88555	0.72432		-1.87534	1.66462		-1.87492	0.178833		-1.8753	-0.554019
-1.87481	-0.240921		-1.87431	0.187672		-1.87473	0.082553		-1.87434	0.578439		-1.87476	0.829931		-1.87427	3.29717		-1.88472	0.763643		-1.8745	1.72268		-1.87409	0.21164		-1.87446	-0.514159
-1.87398	-0.207187		-1.87348	0.220024		-1.8739	0.117938		-1.87351	0.577242		-1.87393	0.869099		-1.87344	3.33851		-1.88389	0.801895		-1.87367	1.78417		-1.87326	0.243813		-1.87363	-0.47465
-1.87315	-0.173964		-1.87264	0.252759		-1.87307	0.153437		-1.87267	0.576045		-1.8731	0.907946		-1.87261	3.37841		-1.88306	0.840114		-1.87284	1.84965		-1.87242	0.266386		-1.8728	-0.434882
-1.87232	-0.141133		-1.87181	0.285776		-1.87223	0.188704		-1.87184	0.574731		-1.87226	0.946812		-1.87177	3.41831		-1.88223	0.878323		-1.87201	1.91595		-1.87159	0.286595		-1.87197	-0.394821
-1.87148	-0.110486		-1.87098	0.31882		-1.8714	0.22384		-1.87101	0.573198		-1.87143	0.985835		-1.87094	3.45819		-1.88139	0.916442		-1.87118	1.98234		-1.87076	0.306914		-1.87114	-0.354354
-1.87065	-0.081276		-1.87015	0.351912		-1.87057	0.259129		-1.87018	0.571572		-1.8706	1.02487		-1.87011	3.49579		-1.88056	0.954811		-1.87034	2.04843		-1.86993	0.32722		-1.8703	-0.31377
-1.86982	-0.049907		-1.86932	0.384838		-1.86974	0.294566		-1.86935	0.569603		-1.86977	1.06334		-1.86928	3.52745		-1.87973	0.992841		-1.86951	2.11456		-1.8691	0.347477		-1.86947	-0.273284
-1.86899	-0.017084		-1.86848	0.406215		-1.86891	0.329918		-1.86851	0.567117		-1.86894	1.10171		-1.86844	3.55674		-1.8789	1.03208		-1.86868	2.17793		-1.86826	0.367137		-1.86864	-0.233002
-1.86816	0.015917		-1.86765	0.424706		-1.86807	0.365337		-1.86768	0.564518		-1.8681	1.14		-1.86761	3.58454		-1.87806	1.07269		-1.86785	2.24065		-1.86743	0.386654		-1.86781	-0.193816
-1.86732	0.049355		-1.86682	0.443208		-1.86724	0.400707		-1.86685	0.561932		-1.86727	1.18032		-1.86678	3.61045		-1.87723	1.11356		-1.86701	2.30331		-1.8666	0.403743		-1.86698	-0.156648
-1.86649	0.083809		-1.86599	0.460862		-1.86641	0.434945		-1.86602	0.559343		-1.86644	1.2208		-1.86595	3.63642		-1.8764	1.15441		-1.86618	2.36579		-1.86577	0.416661		-1.86614	-0.120351
-1.86566	0.118409		-1.86516	0.477428		-1.86558	0.466731		-1.86518	0.556711		-1.86561	1.26116		-1.86511	3.66236		-1.87557	1.19503		-1.86535	2.42838		-1.86494	0.429577		-1.86531	-0.086789
-1.86483	0.152958		-1.86432	0.493976		-1.86475	0.498363		-1.86435	0.554048		-1.86477	1.30174		-1.86428	3.68433		-1.87473	1.23459		-1.86452	2.4769		-1.8641	0.442443		-1.86448	-0.054363
-1.864	0.183874		-1.86349	0.510535		-1.86391	0.530735		-1.86352	0.551274		-1.86394	1.33842		-1.86345	3.68939		-1.8739	1.26374		-1.86369	2.52407		-1.86327	0.453898		-1.86365	-0.02179
-1.86316	0.205867		-1.86266	0.526495		-1.86308	0.563495		-1.86269	0.54811		-1.86311	1.36594		-1.86262	3.67676		-1.87307	1.29248		-1.86285	2.57086		-1.86244	0.451851		-1.86281	0.010846
-1.86233	0.227083		-1.86183	0.541703		-1.86225	0.596457		-1.86185	0.544627		-1.86228	1.39334		-1.86178	3.66303		-1.87224	1.32119		-1.86202	2.61429		-1.86161	0.437936		-1.86198	0.042785
-1.8615	0.248425		-1.86099	0.556838		-1.86142	0.629253		-1.86102	0.541127		-1.86145	1.42017		-1.86095	3.64698		-1.87141	1.34971		-1.86119	2.65738		-1.86077	0.423706		-1.86115	0.073171
-1.86067	0.269778		-1.86016	0.558869		-1.86058	0.662181		-1.86019	0.537629		-1.86061	1.44643		-1.86012	3.6301		-1.87058	1.3785		-1.86036	2.7008		-1.85994	0.406787		-1.86032	0.102918
-1.85983	0.291338		-1.85933	0.231129		-1.85975	0.688988		-1.85936	0.534271		-1.85978	1.47283		-1.85929	3.61316		-1.86974	1.40715		-1.85953	2.74396		-1.85911	0.388924		-1.85949	0.130118
-1.859	0.312674		-1.8585	-0.096604		-1.85892	0.711751		-1.85853	0.531148		-1.85895	1.49918		-1.85845	3.59627		-1.86891	1.43569		-1.85869	2.78105		-1.85828	0.371063		-1.85865	0.154412
-1.85817	0.334232		-1.85767	-0.244641		-1.85809	0.734554		-1.85769	0.528123		-1.85812	1.52587		-1.85762	3.57208		-1.86808	1.46254		-1.85786	2.80785		-1.85745	0.353139		-1.85782	0.178707
-1.85734	0.353291		-1.85683	-0.244571		-1.85726	0.755932		-1.85686	0.524897		-1.85729	1.54933		-1.85679	3.53298		-1.86725	1.48768		-1.85703	2.83418		-1.85661	0.334428		-1.85699	0.203134
-1.85651	0.37088		-1.856	-0.244489		-1.85642	0.777264		-1.85603	0.521437		-1.85645	1.57234		-1.85596	3.49073		-1.86641	1.51206		-1.8562	2.85831		-1.85578	0.308661		-1.85616	0.226305
-1.85567	0.388398		-1.85517	-0.244385		-1.85559	0.798737		-1.8552	0.517989		-1.85562	1.59538		-1.85512	3.44719		-1.86558	1.53521		-1.85536	2.87998		-1.85495	0.274396		-1.85533	0.243867
-1.85484	0.405118		-1.85434	-0.244272		-1.85476	0.820018		-1.85437	0.514532		-1.85479	1.6175		-1.85429	3.40168		-1.86475	1.55838		-1.85453	2.90142		-1.85412	0.239965		-1.85449	0.25597
-1.85401	0.421042		-1.8535	-0.24408		-1.85393	0.83874		-1.85353	0.511077		-1.85396	1.63943		-1.85346	3.35596		-1.86392	1.5816		-1.8537	2.9229		-1.85328	0.206718		-1.85366	0.266542
-1.85318	0.436964		-1.85267	-0.243708		-1.85309	0.837784		-1.8527	0.507561		-1.85312	1.66129		-1.85263	3.30996		-1.86308	1.60486		-1.85287	2.94445		-1.85245	0.175281		-1.85283	0.272783
-1.85234	0.452846		-1.85184	-0.243246		-1.85226	0.836821		-1.85187	0.503964		-1.85229	1.68288		-1.8518	3.26431		-1.86225	1.6239		-1.85203	2.95043		-1.85162	0.141489		-1.852	0.278523
-1.85151	0.465583		-1.85101	-0.242784		-1.85143	0.835441		-1.85104	0.500359		-1.85146	1.68934		-1.85096	3.22111		-1.86142	1.60998		-1.8512	2.94922		-1.85079	0.105831		-1.85116	0.28429
-1.85068	0.448873		-1.85018	-0.242322		-1.8506	0.832623		-1.8502	0.4959		-1.85063	1.66357		-1.85013	3.18119		-1.86059	1.59593		-1.85037	2.94742		-1.84996	0.069945		-1.85033	0.290027
-1.84985	0.431188		-1.84934	-0.24211		-1.84977	0.829808		-1.84937	0.490386		-1.8498	1.63747		-1.8493	3.14067		-1.85976	1.57984		-1.84954	2.94226		-1.84912	0.002565		-1.8495	0.293001
-1.84902	0.413559		-1.84851	-0.242083		-1.84893	0.826973		-1.84854	0.484885		-1.84896	1.60918		-1.84847	3.0989		-1.85892	1.56308		-1.84871	2.93702		-1.84829	-0.072695		-1.84867	0.288649
-1.84818	0.392706		-1.84768	-0.242055		-1.8481	0.823656		-1.84771	0.479373		-1.84813	1.57894		-1.84763	3.05627		-1.85809	1.54641		-1.84787	2.93175		-1.84746	-0.149152		-1.84784	0.283025
-1.84735	0.371631		-1.84685	-0.242216		-1.84727	0.809601		-1.84688	0.473767		-1.8473	1.54892		-1.8468	3.01351		-1.85726	1.52968		-1.84704	2.92655		-1.84663	-0.225578		-1.847	0.275396
-1.84652	0.350541		-1.84602	-0.242592		-1.84644	0.791134		-1.84604	0.468036		-1.84647	1.51871		-1.84597	2.97089		-1.85643	1.5131		-1.84621	2.90815		-1.84579	-0.302087		-1.84617	0.265935
-1.84569	0.329578		-1.84518	-0.243022		-1.84561	0.772382		-1.84521	0.462257		-1.84563	1.48937		-1.84514	2.93065		-1.8556	1.49967		-1.84538	2.86957		-1.84496	-0.378694		-1.84534	0.256847
-1.84486	0.315533		-1.84435	-0.243451		-1.84477	0.752145		-1.84438	0.45599		-1.8448	1.47116		-1.8443	2.89706		-1.85476	1.48764		-1.84455	2.83112		-1.84413	-0.454955		-1.84451	0.248347
-1.84402	0.304625		-1.84352	-0.243864		-1.84394	0.730206		-1.84355	0.448806		-1.84397	1.45561		-1.84347	2.86833		-1.85393	1.47438		-1.84371	2.78824		-1.8433	-0.514981		-1.84367	0.239658
-1.84319	0.293613		-1.84269	-0.244235		-1.84311	0.708285		-1.84272	0.441194		-1.84314	1.43992		-1.84264	2.83805		-1.8531	1.45866		-1.84288	2.74419		-1.84247	-0.562137		-1.84284	0.227756
-1.84236	0.28078		-1.84185	-0.244586		-1.84228	0.686612		-1.84188	0.433566		-1.84231	1.42103		-1.84181	2.80585		-1.85227	1.44292		-1.84205	2.70038		-1.84163	-0.607678		-1.84201	0.212047
-1.84153	0.266888		-1.84102	-0.245025		-1.84144	0.669285		-1.84105	0.426053		-1.84147	1.4021		-1.84097	2.77372		-1.85143	1.42715		-1.84122	2.65607		-1.8408	-0.654316		-1.84118	0.196301
-1.84069	0.253099		-1.84019	-0.246305		-1.84061	0.660644		-1.84022	0.41899		-1.84064	1.38336		-1.84014	2.74149		-1.8506	1.41142		-1.84038	2.61231		-1.83997	-0.700559		-1.84035	0.177122
-1.83986	0.239298		-1.83936	-0.248074		-1.83978	0.65195		-1.83939	0.412361		-1.83981	1.36449		-1.83931	2.70927		-1.84977	1.39682		-1.83955	2.57892		-1.83914	-0.746947		-1.83951	0.157204
-1.83903	0.225508		-1.83853	-0.249843		-1.83895	0.642824		-1.83855	0.405749		-1.83898	1.34739		-1.83848	2.68046		-1.84894	1.38838		-1.83872	2.54794		-1.83831	-0.793485		-1.83868	0.137218
-1.8382	0.217458		-1.83769	-0.251614		-1.83812	0.63143		-1.83772	0.398058		-1.83815	1.33906		-1.83764	2.6556		-1.84811	1.37978		-1.83789	2.51517		-1.83747	-0.834259		-1.83785	0.117256
-1.83737	0.210856		-1.83686	-0.253587		-1.83728	0.620018		-1.83689	0.38887		-1.83731	1.33056		-1.83681	2.63057		-1.84728	1.36862		-1.83706	2.47961		-1.83664	-0.861763		-1.83702	0.097109
-1.83653	0.203545		-1.83603	-0.255738		-1.83645	0.608637		-1.83606	0.379533		-1.83648	1.32012		-1.83598	2.60469		-1.84644	1.35582		-1.83622	2.44447		-1.83581	-0.888154		-1.83619	0.073005
-1.8357	0.193835		-1.8352	-0.257933		-1.83562	0.597515		-1.83522	0.370202		-1.83565	1.30814		-1.83515	2.57815		-1.84561	1.34306		-1.83539	2.40919		-1.83498	-0.914637		-1.83535	0.048365
-1.83487	0.184058		-1.83437	-0.260484		-1.83479	0.588992		-1.83439	0.361071		-1.83482	1.29696		-1.83431	2.55164		-1.84478	1.33028		-1.83456	2.37376		-1.83414	-0.941322		-1.83452	0.022955
-1.83404	0.174276		-1.83353	-0.263473		-1.83396	0.581115		-1.83356	0.352273		-1.83398	1.28625		-1.83348	2.52509		-1.84395	1.31779		-1.83373	2.33974		-1.83331	-0.968182		-1.83369	-0.004216
-1.83321	0.16448		-1.8327	-0.266617		-1.83312	0.573037		-1.83273	0.343601		-1.83315	1.27466		-1.83265	2.50103		-1.84311	1.30792		-1.83289	2.31343		-1.83248	-0.994896		-1.83286	-0.031273
-1.83237	0.154742		-1.83187	-0.269759		-1.83229	0.563104		-1.8319	0.334453		-1.83232	1.2632		-1.83182	2.48074		-1.84228	1.29905		-1.83206	2.28682		-1.83165	-1.02166		-1.83203	-0.058521
-1.83154	0.145452		-1.83104	-0.27268		-1.83146	0.55153		-1.83106	0.324396		-1.83149	1.25192		-1.83099	2.4617		-1.84145	1.28954		-1.83123	2.25603		-1.83081	-1.03892		-1.83119	-0.08568
-1.83071	0.136171		-1.8302	-0.27516		-1.83063	0.539967		-1.83023	0.31396		-1.83066	1.24071		-1.83015	2.44488		-1.84062	1.27717		-1.8304	2.225		-1.82998	-1.05321		-1.83036	-0.113047
-1.82988	0.12523		-1.82937	-0.277456		-1.82979	0.52835		-1.8294	0.303344		-1.82982	1.22654		-1.82932	2.43087		-1.83979	1.26358		-1.82957	2.19404		-1.82915	-1.06745		-1.82953	-0.140972
-1.82904	0.113319		-1.82854	-0.279907		-1.82896	0.51671		-1.82857	0.292462		-1.82899	1.21148		-1.82849	2.41734		-1.83895	1.24985		-1.82873	2.16323		-1.82832	-1.08229		-1.8287	-0.169052
-1.82821	0.10143		-1.82771	-0.283968		-1.82813	0.504948		-1.82774	0.281884		-1.82816	1.1963		-1.82766	2.40278		-1.83812	1.23613		-1.8279	2.13259		-1.82749	-1.09727		-1.82787	-0.198466
-1.82738	0.089395		-1.82687	-0.288878		-1.8273	0.493255		-1.8269	0.271864		-1.82733	1.18118		-1.82682	2.38791		-1.83729	1.22157		-1.82707	2.10447		-1.82665	-1.11239		-1.82703	-0.228475
-1.82655	0.077459		-1.82604	-0.293765		-1.82647	0.48206		-1.82607	0.261935		-1.8265	1.16586		-1.82599	2.37424		-1.83646	1.20552		-1.82624	2.07711		-1.82582	-1.12736		-1.8262	-0.258564
-1.82572	0.065024		-1.82521	-0.298645		-1.82563	0.46907		-1.82524	0.251617		-1.82566	1.14875		-1.82516	2.36284		-1.83562	1.18925		-1.8254	2.04755		-1.82499	-1.14045		-1.82537	-0.288599
-1.82488	0.051428		-1.82438	-0.303641		-1.8248	0.455263		-1.82441	0.240774		-1.82483	1.13136		-1.82433	2.35307		-1.83479	1.17214		-1.82457	2.01645		-1.82416	-1.14892		-1.82454	-0.318345
-1.82405	0.037464		-1.82355	-0.308814		-1.82397	0.440575		-1.82357	0.22994		-1.824	1.11352		-1.82349	2.35263		-1.83396	1.15281		-1.82374	1.98527		-1.82333	-1.15721		-1.8237	-0.345124
-1.82322	0.021105		-1.82271	-0.313838		-1.82314	0.425716		-1.82274	0.219077		-1.82317	1.09425		-1.82266	2.36482		-1.83313	1.13316		-1.82291	1.95411		-1.82249	-1.16583		-1.82287	-0.370637
-1.82239	0.004579		-1.82188	-0.318434		-1.82231	0.410211		-1.82191	0.208338		-1.82233	1.07464		-1.82183	2.37707		-1.8323	1.11344		-1.82208	1.92437		-1.82166	-1.17468		-1.82204	-0.396802
-1.82156	-0.011945		-1.82105	-0.322961		-1.82147	0.394167		-1.82108	0.197917		-1.8215	1.05512		-1.821	2.38926		-1.83146	1.09363		-1.82124	1.89777		-1.82083	-1.18355		-1.82121	-0.42394
-1.82072	-0.028375		-1.82022	-0.327763		-1.82064	0.378062		-1.82025	0.18787		-1.82067	1.03551		-1.82016	2.40216		-1.83063	1.07399		-1.82041	1.87257		-1.82	-1.19237		-1.82037	-0.451074
-1.81989	-0.044826		-1.81939	-0.332733		-1.81981	0.361182		-1.81941	0.177409		-1.81984	1.01633		-1.81933	2.41762		-1.8298	1.05418		-1.81958	1.84577		-1.81916	-1.2013		-1.81954	-0.478214
-1.81906	-0.061317		-1.81855	-0.337709		-1.81898	0.343752		-1.81858	0.165826		-1.81901	0.997606		-1.8185	2.43413		-1.82897	1.03455		-1.81875	1.81627		-1.81833	-1.20743		-1.81871	-0.50499
-1.81823	-0.076794		-1.81772	-0.342637		-1.81814	0.32616		-1.81775	0.153533		-1.81817	0.978981		-1.81767	2.4488		-1.82814	1.01348		-1.81792	1.78641		-1.8175	-1.21239		-1.81788	-0.529462
-1.81739	-0.091822		-1.81689	-0.347466		-1.81731	0.308501		-1.81692	0.14125		-1.81734	0.958873		-1.81683	2.45793		-1.8273	0.991412		-1.81708	1.75654		-1.81667	-1.21734		-1.81705	-0.550583
-1.81656	-0.108685		-1.81606	-0.352293		-1.81648	0.291		-1.81608	0.128905		-1.81651	0.938034		-1.816	2.46575		-1.82647	0.96939		-1.81625	1.72667		-1.81584	-1.22235		-1.81621	-0.571917
-1.81573	-0.126574		-1.81522	-0.357237		-1.81565	0.274613		-1.81525	0.116756		-1.81568	0.917172		-1.81517	2.47358		-1.82564	0.947397		-1.81542	1.6968		-1.815	-1.22736		-1.81538	-0.594155
-1.8149	-0.144626		-1.81439	-0.36235		-1.81482	0.258352		-1.81442	0.104864		-1.81485	0.896327		-1.81434	2.48144		-1.82481	0.925681		-1.81459	1.66886		-1.81417	-1.23235		-1.81455	-0.616513
-1.81407	-0.162636		-1.81356	-0.367464		-1.81398	0.241701		-1.81359	0.092983		-1.81401	0.875329		-1.8135	2.49014		-1.82397	0.905254		-1.81376	1.64345		-1.81334	-1.23735		-1.81372	-0.638725
-1.81323	-0.180029		-1.81273	-0.372565		-1.81315	0.223375		-1.81276	0.080617		-1.81318	0.855282		-1.81267	2.50127		-1.82314	0.884897		-1.81292	1.61717		-1.81251	-1.24162		-1.81289	-0.660968
-1.8124	-0.19662		-1.8119	-0.377728		-1.81232	0.204991		-1.81192	0.067453		-1.81235	0.835514		-1.81184	2.51213		-1.82231	0.864302		-1.81209	1.58951		-1.81167	-1.24487		-1.81205	-0.6825
-1.81157	-0.213121		-1.81106	-0.383053		-1.81149	0.186375		-1.81109	0.054338		-1.81152	0.815284		-1.81101	2.51962		-1.82148	0.842851		-1.81126	1.56164		-1.81084	-1.24813		-1.81122	-0.699023
-1.81074	-0.230847		-1.81023	-0.38851		-1.81066	0.167949		-1.81026	0.041173		-1.81068	0.793475		-1.81018	2.52035		-1.82065	0.821198		-1.81043	1.53378		-1.81001	-1.25159		-1.81039	-0.714915
-1.80991	-0.248758		-1.8094	-0.394117		-1.80982	0.149723		-1.80943	0.028029		-1.80985	0.771632		-1.80934	2.52108		-1.81981	0.799566		-1.80959	1.50585		-1.80918	-1.25515		-1.80956	-0.731298
-1.80907	-0.266709		-1.80857	-0.400072		-1.80899	0.132879		-1.80859	0.015639		-1.80902	0.749616		-1.80851	2.52181		-1.81898	0.777949		-1.80876	1.47828		-1.80835	-1.25867		-1.80872	-0.747962
-1.80824	-0.284687		-1.80774	-0.406252		-1.80816	0.116366		-1.80776	0.004373		-1.80819	0.727678		-1.80768	2.52294		-1.81815	0.758416		-1.80793	1.45376		-1.80751	-1.26221		-1.80789	-0.764715
-1.80741	-0.302644		-1.8069	-0.412441		-1.80733	0.099207		-1.80693	-0.00703		-1.80736	0.708116		-1.80685	2.52549		-1.81732	0.73959		-1.8071	1.42973		-1.80668	-1.26562		-1.80706	-0.781379
-1.80658	-0.317705		-1.80607	-0.418621		-1.80649	0.081186		-1.8061	-0.018805		-1.80652	0.690234		-1.80601	2.52903		-1.81649	0.720773		-1.80627	1.40427		-1.80585	-1.26842		-1.80623	-0.79781
-1.80574	-0.332318		-1.80524	-0.424648		-1.80566	0.063202		-1.80527	-0.030699		-1.80569	0.672529		-1.80518	2.53126		-1.81565	0.700999		-1.80543	1.37832		-1.80502	-1.27119		-1.8054	-0.812364
-1.80491	-0.347197		-1.80441	-0.430436		-1.80483	0.045069		-1.80443	-0.042653		-1.80486	0.652956		-1.80435	2.53006		-1.81482	0.681063		-1.8046	1.35237		-1.80418	-1.27418		-1.80456	-0.824636
-1.80408	-0.362961		-1.80357	-0.436161		-1.804	0.026979		-1.8036	-0.054579		-1.80403	0.632906		-1.80352	2.52764		-1.81399	0.661154		-1.80377	1.32639		-1.80335	-1.27767		-1.80373	-0.837218
-1.80325	-0.378912		-1.80274	-0.442204		-1.80317	0.010365		-1.80277	-0.06597		-1.8032	0.612812		-1.80268	2.5252		-1.81316	0.641124		-1.80294	1.30048		-1.80252	-1.28113		-1.8029	-0.850605
-1.80242	-0.394784		-1.80191	-0.448635		-1.80233	-0.004332		-1.80194	-0.076488		-1.80236	0.592681		-1.80185	2.52278		-1.81232	0.622241		-1.8021	1.27832		-1.80169	-1.28459		-1.80207	-0.864006
-1.80158	-0.41069		-1.80108	-0.455049		-1.8015	-0.019002		-1.8011	-0.086598		-1.80153	0.572492		-1.80102	2.52145		-1.81149	0.605832		-1.80127	1.25779		-1.80086	-1.28803		-1.80124	-0.877328
-1.80075	-0.424837		-1.80025	-0.461481		-1.80067	-0.034971		-1.80027	-0.09716		-1.8007	0.555553		-1.80019	2.52243		-1.81066	0.589624		-1.80044	1.23703		-1.80002	-1.29107		-1.8004	-0.890726
-1.79992	-0.437978		-1.79941	-0.467862		-1.79984	-0.05126		-1.79944	-0.108356		-1.79987	0.538893		-1.79935	2.5233		-1.80983	0.573153		-1.79961	1.21473		-1.79919	-1.29348		-1.79957	-0.903476
-1.79909	-0.450977		-1.79858	-0.473627		-1.79901	-0.067621		-1.79861	-0.119641		-1.79903	0.521623		-1.79852	2.52286		-1.809	0.555273		-1.79878	1.19228		-1.79836	-1.29602		-1.79874	-0.913284
-1.79825	-0.465517		-1.79775	-0.478663		-1.79817	-0.083936		-1.79778	-0.130861		-1.7982	0.503102		-1.79769	2.52026		-1.80816	0.537181		-1.79794	1.16985		-1.79753	-1.29887		-1.79791	-0.922494
-1.79742	-0.480461		-1.79692	-0.483736		-1.79734	-0.099837		-1.79694	-0.142105		-1.79737	0.484627		-1.79686	2.51762		-1.80733	0.519112		-1.79711	1.14727		-1.79669	-1.30187		-1.79707	-0.932339
-1.79659	-0.495464		-1.79608	-0.4889		-1.79651	-0.113507		-1.79611	-0.152301		-1.79654	0.465993		-1.79602	2.515		-1.8065	0.501054		-1.79628	1.12683		-1.79586	-1.3049		-1.79624	-0.942764
-1.79576	-0.510426		-1.79525	-0.494089		-1.79568	-0.127138		-1.79528	-0.160966		-1.79571	0.447427		-1.79519	2.51251		-1.80567	0.485649		-1.79545	1.10864		-1.79503	-1.30792		-1.79541	-0.953248
-1.79493	-0.524796		-1.79442	-0.499298		-1.79485	-0.141192		-1.79445	-0.169344		-1.79487	0.430743		-1.79436	2.51069		-1.80483	0.4718		-1.79461	1.09076		-1.7942	-1.31095		-1.79458	-0.963723
-1.79409	-0.536928		-1.79359	-0.504517		-1.79401	-0.156055		-1.79362	-0.177221		-1.79404	0.415997		-1.79353	2.50975		-1.804	0.458017		-1.79378	1.0718		-1.79337	-1.31379		-1.79375	-0.974048
-1.79326	-0.548785		-1.79276	-0.509483		-1.79318	-0.170997		-1.79278	-0.184629		-1.79321	0.401232		-1.7927	2.50811		-1.80317	0.443811		-1.79295	1.05232		-1.79253	-1.3165		-1.79291	-0.983306
-1.79243	-0.560693		-1.79192	-0.513927		-1.79235	-0.185881		-1.79195	-0.192048		-1.79238	0.3862		-1.79186	2.50468		-1.80234	0.428847		-1.79212	1.03283		-1.7917	-1.31926		-1.79208	-0.99089
-1.7916	-0.573684		-1.79109	-0.518213		-1.79152	-0.200829		-1.79112	-0.199471		-1.79154	0.370595		-1.79103	2.50043		-1.80151	0.413625		-1.79129	1.01335		-1.79087	-1.32231		-1.79125	-0.997979
-1.79077	-0.586748		-1.79026	-0.522792		-1.79068	-0.213956		-1.79029	-0.206364		-1.79071	0.355072		-1.7902	2.49618		-1.80067	0.398659		-1.79045	0.993722		-1.79004	-1.32543		-1.79042	-1.00523
-1.78993	-0.599863		-1.78943	-0.527608		-1.78985	-0.225212		-1.78946	-0.212202		-1.78988	0.33951		-1.78937	2.49192		-1.79984	0.38354		-1.78962	0.97841		-1.78921	-1.32854		-1.78959	-1.01319
-1.7891	-0.61296		-1.78859	-0.532445		-1.78902	-0.236416		-1.78862	-0.217462		-1.78905	0.323959		-1.78853	2.48646		-1.79901	0.37135		-1.78879	0.963557		-1.78837	-1.33166		-1.78875	-1.02135
-1.78827	-0.624671		-1.78776	-0.537265		-1.78819	-0.248042		-1.78779	-0.22162		-1.78822	0.311813		-1.7877	2.47866		-1.79818	0.360038		-1.78796	0.948305		-1.78754	-1.33479		-1.78792	-1.02955
-1.78744	-0.63503		-1.78693	-0.541968		-1.78735	-0.260125		-1.78696	-0.224132		-1.78739	0.300138		-1.78687	2.47033		-1.79735	0.348624		-1.78713	0.93217		-1.78671	-1.3373		-1.78709	-1.03774
-1.7866	-0.645428		-1.7861	-0.545577		-1.78652	-0.27218		-1.78613	-0.226141		-1.78655	0.288479		-1.78604	2.46024		-1.79651	0.336747		-1.78629	0.915885		-1.78588	-1.33962		-1.78626	-1.04457
-1.78577	-0.656148		-1.78527	-0.54782		-1.78569	-0.284216		-1.78529	-0.228164		-1.78572	0.276198		-1.7852	2.44697		-1.79568	0.324844		-1.78546	0.899493		-1.78504	-1.34225		-1.78543	-1.0507
-1.78494	-0.667217		-1.78443	-0.550222		-1.78486	-0.296167		-1.78446	-0.230134		-1.78489	0.263651		-1.78437	2.43332		-1.79485	0.312873		-1.78463	0.88321		-1.78421	-1.34544		-1.78459	-1.05688
-1.78411	-0.678278		-1.7836	-0.552894		-1.78403	-0.305182		-1.78363	-0.231629		-1.78406	0.251166		-1.78354	2.41964		-1.79402	0.300967		-1.7838	0.868742		-1.78338	-1.34874		-1.78376	-1.06318
-1.78328	-0.689384		-1.78277	-0.555627		-1.7832	-0.314122		-1.7828	-0.232704		-1.78322	0.2386		-1.78271	2.40321		-1.79318	0.289983		-1.78296	0.856285		-1.78255	-1.35202		-1.78293	-1.06947
-1.78245	-0.700127		-1.78194	-0.558362		-1.78236	-0.323191		-1.78197	-0.233776		-1.78239	0.226594		-1.78187	2.37593		-1.79235	0.281429		-1.78213	0.843899		-1.78172	-1.35532		-1.7821	-1.07573
-1.78161	-0.708467		-1.7811	-0.561098		-1.78153	-0.332891		-1.78113	-0.226498		-1.78156	0.217061		-1.78104	2.33867		-1.79152	0.272937		-1.7813	0.830914		-1.78088	-1.35838		-1.78126	-1.08206
-1.78078	-0.71659		-1.78027	-0.563908		-1.7807	-0.342577		-1.7803	-0.210887		-1.78073	0.207933		-1.78021	2.30033		-1.79069	0.263675		-1.78047	0.817756		-1.78005	-1.36116		-1.78043	-1.08784
-1.77995	-0.724726		-1.77944	-0.566867		-1.77987	-0.35228		-1.77947	-0.195321		-1.7799	0.198063		-1.77938	2.25926		-1.78986	0.25436		-1.77963	0.804569		-1.77922	-1.3639		-1.7796	-1.09259
-1.77912	-0.733337		-1.77861	-0.569932		-1.77903	-0.362024		-1.77864	-0.179729		-1.77906	0.187052		-1.77854	2.21668		-1.78902	0.245427		-1.7788	0.791336		-1.77839	-1.36641		-1.77877	-1.09728
-1.77828	-0.742088		-1.77778	-0.573416		-1.7782	-0.370815		-1.7778	-0.164046		-1.77823	0.175709		-1.77771	2.17415		-1.78819	0.235861		-1.77797	0.778373		-1.77755	-1.36879		-1.77794	-1.10209
-1.77745	-0.750895		-1.77694	-0.577356		-1.77737	-0.379015		-1.77697	-0.148344		-1.7774	0.164389		-1.77688	2.13291		-1.78736	0.225786		-1.77714	0.767741		-1.77672	-1.37115		-1.7771	-1.10691
-1.77662	-0.759709		-1.77611	-0.581282		-1.77654	-0.387265		-1.77614	-0.132405		-1.77657	0.153063		-1.77605	2.09624		-1.78653	0.216842		-1.77631	0.757291		-1.77589	-1.37352		-1.77627	-1.11177
-1.77579	-0.767956		-1.77528	-0.585213		-1.7757	-0.396068		-1.77531	-0.115603		-1.77574	0.142889		-1.77522	2.06473		-1.7857	0.208879		-1.77547	0.746766		-1.77506	-1.37587		-1.77544	-1.11659
-1.77495	-0.775407		-1.77445	-0.589153		-1.77487	-0.405203		-1.77448	-0.097921		-1.7749	0.133604		-1.77438	2.03199		-1.78486	0.2011		-1.77464	0.734352		-1.77423	-1.37817		-1.77461	-1.12146
-1.77412	-0.782807		-1.77362	-0.592983		-1.77404	-0.414352		-1.77364	-0.080424		-1.77407	0.124557		-1.77355	1.99759		-1.78403	0.192774		-1.77381	0.72184		-1.77339	-1.38048		-1.77378	-1.12526
-1.77329	-0.790375		-1.77278	-0.596631		-1.77321	-0.422912		-1.77281	-0.062915		-1.77324	0.115035		-1.77272	1.96022		-1.7832	0.184213		-1.77298	0.709367		-1.77256	-1.38273		-1.77294	-1.12905
-1.77246	-0.798127		-1.77195	-0.600341		-1.77238	-0.430535		-1.77198	-0.045451		-1.77241	0.104635		-1.77189	1.92249		-1.78237	0.175623		-1.77215	0.696918		-1.77173	-1.38475		-1.77211	-1.13298
-1.77163	-0.805951		-1.77112	-0.604183		-1.77154	-0.437094		-1.77115	-0.027629		-1.77157	0.094018		-1.77105	1.88485		-1.78153	0.167038		-1.77131	0.685849		-1.7709	-1.38674		-1.77128	-1.13743
-1.7708	-0.813732		-1.77029	-0.608044		-1.77071	-0.443812		-1.77032	-0.008857		-1.77074	0.083455		-1.77022	1.84733		-1.7807	0.158733		-1.77048	0.676187		-1.77007	-1.38872		-1.77045	-1.14184
-1.76996	-0.821504		-1.76946	-0.611834		-1.76988	-0.450655		-1.76948	0.009912		-1.76991	0.07316		-1.76939	1.81236		-1.77987	0.151197		-1.76965	0.666541		-1.76923	-1.39067		-1.76961	-1.14626
-1.76913	-0.82788		-1.76862	-0.615539		-1.76905	-0.457771		-1.76865	0.028036		-1.76908	0.064294		-1.76856	1.78511		-1.77904	0.143887		-1.76882	0.656347		-1.7684	-1.39245		-1.76878	-1.15069
-1.7683	-0.834202		-1.76779	-0.619184		-1.76822	-0.464959		-1.76782	0.043973		-1.76824	0.055839		-1.76772	1.75764		-1.77821	0.136591		-1.76798	0.646455		-1.76757	-1.39417		-1.76795	-1.15481
-1.76747	-0.840514		-1.76696	-0.622561		-1.76738	-0.472158		-1.76699	0.058804		-1.76741	0.047391		-1.76689	1.72858		-1.77737	0.129379		-1.76715	0.636207		-1.76674	-1.39587		-1.76712	-1.15847
-1.76663	-0.847244		-1.76613	-0.625685		-1.76655	-0.479357		-1.76615	0.073649		-1.76658	0.038735		-1.76606	1.69684		-1.77654	0.122159		-1.76632	0.62526		-1.76591	-1.39796		-1.76629	-1.16214
-1.7658	-0.854072		-1.76529	-0.628729		-1.76572	-0.486234		-1.76532	0.088613		-1.76575	0.029965		-1.76523	1.66524		-1.77571	0.114966		-1.76549	0.613999		-1.76507	-1.40053		-1.76545	-1.16574
-1.76497	-0.860452		-1.76446	-0.631643		-1.76489	-0.492202		-1.76449	0.103948		-1.76492	0.021198		-1.76439	1.63357		-1.77488	0.107766		-1.76466	0.603852		-1.76424	-1.40315		-1.76462	-1.1693
-1.76414	-0.866479		-1.76363	-0.634555		-1.76405	-0.497955		-1.76366	0.119491		-1.76409	0.012391		-1.76356	1.6027		-1.77405	0.101312		-1.76382	0.594381		-1.76341	-1.40576		-1.76379	-1.17287
-1.7633	-0.872546		-1.7628	-0.637462		-1.76322	-0.504236		-1.76282	0.13492		-1.76325	0.005112		-1.76273	1.57557		-1.77321	0.095156		-1.76299	0.584991		-1.76258	-1.4082		-1.76296	-1.17643
-1.76247	-0.878235		-1.76197	-0.640373		-1.76239	-0.510857		-1.76199	0.149774		-1.76242	-0.001356		-1.7619	1.54988		-1.77238	0.089051		-1.76216	0.575197		-1.76174	-1.41016		-1.76212	-1.17985
-1.76164	-0.883776		-1.76113	-0.643054		-1.76156	-0.517535		-1.76116	0.163362		-1.76159	-0.007716		-1.76106	1.52385		-1.77155	0.082		-1.76133	0.565219		-1.76091	-1.41208		-1.76129	-1.18236
-1.76081	-0.88957		-1.7603	-0.645253		-1.76073	-0.524203		-1.76033	0.176909		-1.76076	-0.01408		-1.76023	1.49666		-1.77072	0.074686		-1.76049	0.555236		-1.76008	-1.41398		-1.76046	-1.18489
-1.75998	-0.896038		-1.75947	-0.647139		-1.75989	-0.530891		-1.7595	0.190452		-1.75992	-0.020643		-1.7594	1.46905		-1.76988	0.067339		-1.75966	0.54522		-1.75925	-1.41566		-1.75963	-1.18742
-1.75914	-0.90275		-1.75864	-0.648301		-1.75906	-0.536564		-1.75866	0.204343		-1.75909	-0.027219		-1.75857	1.44137		-1.76905	0.060016		-1.75883	0.535596		-1.75841	-1.41732		-1.7588	-1.19011
-1.75831	-0.909461		-1.7578	-0.649303		-1.75823	-0.54172		-1.75783	0.219027		-1.75826	-0.033774		-1.75773	1.41395		-1.76822	0.052971		-1.758	0.527282		-1.75758	-1.41897		-1.75796	-1.19279
-1.75748	-0.916196		-1.75697	-0.6503		-1.7574	-0.546992		-1.757	0.233746		-1.75743	-0.039918		-1.7569	1.38732		-1.76739	0.047124		-1.75717	0.519327		-1.75675	-1.42063		-1.75713	-1.19549
-1.75665	-0.921611		-1.75614	-0.6513		-1.75657	-0.552915		-1.75617	0.248442		-1.75659	-0.044916		-1.75607	1.36338		-1.76656	0.041622		-1.75633	0.511238		-1.75592	-1.42213		-1.7563	-1.19816
-1.75582	-0.926396		-1.75531	-0.652258		-1.75573	-0.559008		-1.75534	0.263182		-1.75576	-0.04961		-1.75524	1.33894		-1.76572	0.036235		-1.7555	0.502867		-1.75509	-1.42351		-1.75547	-1.20026
-1.75498	-0.931148		-1.75448	-0.65311		-1.7549	-0.565082		-1.7545	0.27787		-1.75493	-0.054363		-1.75441	1.31232		-1.76489	0.030932		-1.75467	0.49448		-1.75425	-1.42488		-1.75464	-1.20161
-1.75415	-0.936137		-1.75364	-0.653545		-1.75407	-0.571169		-1.75367	0.292644		-1.7541	-0.059611		-1.75357	1.28407		-1.76406	0.025668		-1.75384	0.486022		-1.75342	-1.42636		-1.7538	-1.20297
-1.75332	-0.941256		-1.75281	-0.652382		-1.75324	-0.576779		-1.75284	0.307225		-1.75327	-0.065413		-1.75274	1.25575		-1.76323	0.020399		-1.753	0.477625		-1.75259	-1.42789		-1.75297	-1.20452
-1.75249	-0.94641		-1.75198	-0.649604		-1.7524	-0.581657		-1.75201	0.321339		-1.75243	-0.07134		-1.75191	1.22756		-1.7624	0.015111		-1.75217	0.47006		-1.75176	-1.42944		-1.75214	-1.20626
-1.75165	-0.951544		-1.75115	-0.646826		-1.75157	-0.586409		-1.75117	0.334958		-1.7516	-0.077306		-1.75108	1.19971		-1.76156	0.010421		-1.75134	0.46308		-1.75093	-1.43099		-1.75131	-1.20798
-1.75082	-0.956567		-1.75031	-0.644049		-1.75074	-0.591013		-1.75034	0.348615		-1.75077	-0.082958		-1.75024	1.17381		-1.76073	0.006381		-1.75051	0.456268		-1.75009	-1.43247		-1.75048	-1.20973
-1.74999	-0.960694		-1.74948	-0.641211		-1.74991	-0.595564		-1.74951	0.362123		-1.74994	-0.088124		-1.74941	1.14884		-1.7599	0.00212		-1.74968	0.448899		-1.74926	-1.4336		-1.74964	-1.21144
-1.74916	-0.964552		-1.74865	-0.638107		-1.74908	-0.600079		-1.74868	0.375267		-1.74911	-0.09321		-1.74858	1.1232		-1.75907	-0.002775		-1.74884	0.441287		-1.74843	-1.43473		-1.74881	-1.21291
-1.74833	-0.968667		-1.74782	-0.634754		-1.74824	-0.604587		-1.74785	0.388386		-1.74827	-0.09831		-1.74775	1.09578		-1.75823	-0.007797		-1.74801	0.433608		-1.7476	-1.43565		-1.74798	-1.21433
-1.74749	-0.973254		-1.74699	-0.626924		-1.74741	-0.60913		-1.74701	0.401491		-1.74744	-0.103231		-1.74691	1.06841		-1.7574	-0.012828		-1.74718	0.425949		-1.74676	-1.4361		-1.74715	-1.21578
-1.74666	-0.977948		-1.74615	-0.609463		-1.74658	-0.613207		-1.74618	0.413844		-1.74661	-0.108086		-1.74608	1.04095		-1.75657	-0.017873		-1.74635	0.418537		-1.74593	-1.43649		-1.74632	-1.21738
-1.74583	-0.982677		-1.74532	-0.588891		-1.74575	-0.616952		-1.74535	0.424417		-1.74578	-0.11296		-1.74525	1.01328		-1.75574	-0.022905		-1.74551	0.411981		-1.7451	-1.4369		-1.74548	-1.21895
-1.745	-0.987362		-1.74449	-0.568271		-1.74492	-0.620642		-1.74452	0.434303		-1.74494	-0.117805		-1.74442	0.987214		-1.75491	-0.027464		-1.74468	0.405679		-1.74427	-1.43734		-1.74465	-1.22053
-1.74417	-0.991842		-1.74366	-0.547602		-1.74408	-0.624974		-1.74368	0.443716		-1.74411	-0.122112		-1.74358	0.96472		-1.75407	-0.031893		-1.74385	0.399299		-1.74344	-1.43751		-1.74382	-1.22212
-1.74333	-0.995975		-1.74282	-0.526837		-1.74325	-0.629482		-1.74285	0.451811		-1.74328	-0.126122		-1.74275	0.942342		-1.75324	-0.037149		-1.74302	0.392144		-1.7426	-1.43715		-1.74299	-1.22361
-1.7425	-1.00004		-1.74199	-0.505728		-1.74242	-0.634		-1.74202	0.459011		-1.74245	-0.130109		-1.74192	0.9192		-1.75241	-0.042623		-1.74219	0.384699		-1.74177	-1.43661		-1.74215	-1.22502
-1.74167	-1.00392		-1.74116	-0.484672		-1.74159	-0.638551		-1.74119	0.466235		-1.74162	-0.134454		-1.74109	0.895624		-1.75158	-0.048153		-1.74135	0.377301		-1.74094	-1.43643		-1.74132	-1.22641
-1.74084	-1.00771		-1.74033	-0.464237		-1.74076	-0.643018		-1.74036	0.473474		-1.74078	-0.13962		-1.74025	0.872161		-1.75075	-0.05367		-1.74052	0.369895		-1.74011	-1.43642		-1.74049	-1.22773
-1.74001	-1.01151		-1.7395	-0.44454		-1.73992	-0.646864		-1.73952	0.474474		-1.73995	-0.144907		-1.73942	0.848577		-1.74991	-0.05917		-1.73969	0.362956		-1.73928	-1.43641		-1.73966	-1.22898
-1.73917	-1.0153		-1.73866	-0.424987		-1.73909	-0.650659		-1.73869	0.465084		-1.73912	-0.150271		-1.73859	0.825783		-1.74908	-0.063995		-1.73886	0.356329		-1.73844	-1.4364		-1.73882	-1.2302
-1.73834	-1.01908		-1.73783	-0.405341		-1.73826	-0.654487		-1.73786	0.455646		-1.73829	-0.155367		-1.73776	0.805702		-1.74825	-0.067972		-1.73803	0.34975		-1.73761	-1.43639		-1.73799	-1.23133
-1.73751	-1.02245		-1.737	-0.385724		-1.73743	-0.658491		-1.73703	0.445454		-1.73746	-0.159798		-1.73693	0.787563		-1.74742	-0.071836		-1.73719	0.342836		-1.73678	-1.43657		-1.73716	-1.23244
-1.73668	-1.02557		-1.73617	-0.365829		-1.73659	-0.662515		-1.73619	0.434015		-1.73662	-0.164119		-1.73609	0.768836		-1.74659	-0.075824		-1.73636	0.33557		-1.73595	-1.4369		-1.73633	-1.23355
-1.73584	-1.02875		-1.73534	-0.345363		-1.73576	-0.66654		-1.73536	0.422537		-1.73579	-0.168459		-1.73526	0.748631		-1.74575	-0.07981		-1.73553	0.328325		-1.73511	-1.43721		-1.7355	-1.23465
-1.73501	-1.0322		-1.7345	-0.325213		-1.73493	-0.67057		-1.73453	0.411044		-1.73496	-0.172268		-1.73443	0.728306		-1.74492	-0.083801		-1.7347	0.321028		-1.73428	-1.43744		-1.73467	-1.23581
-1.73418	-1.0357		-1.73367	-0.306488		-1.7341	-0.674134		-1.7337	0.399638		-1.73413	-0.176009		-1.7336	0.708019		-1.74409	-0.087813		-1.73386	0.313738		-1.73345	-1.43766		-1.73383	-1.23748
-1.73335	-1.03923		-1.73284	-0.288891		-1.73327	-0.67729		-1.73287	0.388376		-1.7333	-0.179729		-1.73276	0.687674		-1.74326	-0.091793		-1.73303	0.308116		-1.73262	-1.43787		-1.733	-1.23923
-1.73252	-1.04272		-1.73201	-0.271303		-1.73243	-0.680441		-1.73203	0.377276		-1.73246	-0.183483		-1.73193	0.668439		-1.74242	-0.095161		-1.7322	0.302809		-1.73178	-1.43809		-1.73217	-1.24098
-1.73168	-1.04613		-1.73117	-0.253703		-1.7316	-0.683545		-1.7312	0.365778		-1.73163	-0.186684		-1.7311	0.651543		-1.74159	-0.098372		-1.73137	0.297504		-1.73095	-1.43835		-1.73134	-1.24273
-1.73085	-1.04927		-1.73034	-0.235993		-1.73077	-0.686646		-1.73037	0.35313		-1.7308	-0.189006		-1.73027	0.634647		-1.74076	-0.101433		-1.73054	0.292		-1.73012	-1.43881		-1.7305	-1.24437
-1.73002	-1.05238		-1.72951	-0.218159		-1.72994	-0.689738		-1.72954	0.339602		-1.72997	-0.19124		-1.72943	0.617178		-1.73993	-0.104141		-1.7297	0.286401		-1.72929	-1.43934		-1.72967	-1.24556
-1.72919	-1.05545		-1.72868	-0.200349		-1.72911	-0.692846		-1.7287	0.326109		-1.72913	-0.193615		-1.7286	0.599268		-1.7391	-0.10682		-1.72887	0.280809		-1.72846	-1.44017		-1.72884	-1.24668
-1.72836	-1.05847		-1.72785	-0.18281		-1.72827	-0.695908		-1.72787	0.312612		-1.7283	-0.195927		-1.72777	0.581342		-1.73826	-0.109493		-1.72804	0.275193		-1.72762	-1.44113		-1.72801	-1.24753
-1.72752	-1.06149		-1.72701	-0.165902		-1.72744	-0.698657		-1.72704	0.300069		-1.72747	-0.198141		-1.72694	0.563458		-1.73743	-0.112151		-1.72721	0.270453		-1.72679	-1.4421		-1.72717	-1.24817
-1.72669	-1.06449		-1.72618	-0.149291		-1.72661	-0.701397		-1.72621	0.28959		-1.72664	-0.200468		-1.72611	0.54601		-1.7366	-0.114671		-1.72637	0.266405		-1.72596	-1.44308		-1.72634	-1.24878
-1.72586	-1.06749		-1.72535	-0.132638		-1.72578	-0.704556		-1.72538	0.280027		-1.72581	-0.202931		-1.72527	0.530562		-1.73577	-0.117123		-1.72554	0.262433		-1.72513	-1.44406		-1.72551	-1.2494
-1.72503	-1.07015		-1.72452	-0.116004		-1.72494	-0.708198		-1.72454	0.270154		-1.72497	-0.20527		-1.72444	0.517091		-1.73494	-0.119714		-1.72471	0.258346		-1.7243	-1.44469		-1.72468	-1.25001
-1.72419	-1.07265		-1.72369	-0.09946		-1.72411	-0.711869		-1.72371	0.26007		-1.72414	-0.207493		-1.72361	0.503694		-1.7341	-0.12277		-1.72388	0.253882		-1.72346	-1.44486		-1.72385	-1.25066
-1.72336	-1.07511		-1.72285	-0.083045		-1.72328	-0.715536		-1.72288	0.250089		-1.72331	-0.209775		-1.72277	0.490573		-1.73327	-0.12619		-1.72305	0.249346		-1.72263	-1.44492		-1.72301	-1.25137
-1.72253	-1.07777		-1.72202	-0.066622		-1.72245	-0.71921		-1.72205	0.239596		-1.72248	-0.212815		-1.72194	0.477819		-1.73244	-0.129689		-1.72221	0.244831		-1.7218	-1.44498		-1.72218	-1.25209
-1.7217	-1.08045		-1.72119	-0.050227		-1.72162	-0.722288		-1.72122	0.228474		-1.72165	-0.216246		-1.72111	0.464104		-1.73161	-0.133189		-1.72138	0.240348		-1.72097	-1.44505		-1.72135	-1.2528
-1.72087	-1.08314		-1.72036	-0.033847		-1.72078	-0.725053		-1.72038	0.217729		-1.72081	-0.219669		-1.72028	0.449695		-1.73077	-0.136681		-1.72055	0.236343		-1.72013	-1.44511		-1.72052	-1.25351
-1.72003	-1.08585		-1.71952	-0.017552		-1.71995	-0.727674		-1.71955	0.208448		-1.71998	-0.223096		-1.71944	0.435394		-1.72994	-0.139386		-1.71972	0.232434		-1.7193	-1.44517		-1.71969	-1.25423
-1.7192	-1.08821		-1.71869	-0.001172		-1.71912	-0.730302		-1.71872	0.199151		-1.71915	-0.226531		-1.71861	0.422511		-1.72911	-0.141663		-1.71888	0.228538		-1.71847	-1.44526		-1.71885	-1.25494
-1.71837	-1.08982		-1.71786	0.014747		-1.71829	-0.73305		-1.71789	0.189206		-1.71832	-0.229836		-1.71778	0.409899		-1.72828	-0.143941		-1.71805	0.224858		-1.71764	-1.44553		-1.71802	-1.25565
-1.71754	-1.09133		-1.71703	0.029997		-1.71745	-0.73598		-1.71705	0.177267		-1.71748	-0.233061		-1.71695	0.396537		-1.72744	-0.146531		-1.71722	0.221247		-1.71681	-1.44586		-1.71719	-1.25621
-1.7167	-1.09344		-1.71619	0.044816		-1.71662	-0.738978		-1.71622	0.16532		-1.71665	-0.236221		-1.71612	0.382468		-1.72661	-0.149264		-1.71639	0.217634		-1.71597	-1.44599		-1.71636	-1.25675
-1.71587	-1.09608		-1.71536	0.05859		-1.71579	-0.741851		-1.71539	0.153387		-1.71582	-0.23931		-1.71528	0.368416		-1.72578	-0.152001		-1.71556	0.214131		-1.71514	-1.44604		-1.71553	-1.25776
-1.71504	-1.09877		-1.71453	0.071721		-1.71496	-0.744136		-1.71456	0.141504		-1.71499	-0.242378		-1.71445	0.354398		-1.72495	-0.154755		-1.71472	0.211011		-1.71431	-1.44609		-1.71469	-1.25882
-1.71421	-1.10146		-1.7137	0.085536		-1.71413	-0.746177		-1.71373	0.129593		-1.71416	-0.245443		-1.71362	0.340592		-1.72412	-0.157614		-1.71389	0.208097		-1.71348	-1.44613		-1.71386	-1.25987
-1.71338	-1.10415		-1.71287	0.100164		-1.71329	-0.748301		-1.71289	0.11764		-1.71332	-0.248501		-1.71279	0.328966		-1.72328	-0.160587		-1.71306	0.205077		-1.71264	-1.44618		-1.71303	-1.26092
-1.71254	-1.10655		-1.71203	0.114641		-1.71246	-0.750579		-1.71206	0.105701		-1.71249	-0.251154		-1.71195	0.319154		-1.72245	-0.163576		-1.71223	0.201675		-1.71181	-1.44614		-1.7122	-1.26198
-1.71171	-1.10872		-1.7112	0.127672		-1.71163	-0.752914		-1.71123	0.093568		-1.71166	-0.253202		-1.71112	0.309399		-1.72162	-0.166525		-1.7114	0.197692		-1.71098	-1.44602		-1.71136	-1.26285
-1.71088	-1.11074		-1.71037	0.138771		-1.7108	-0.755253		-1.7104	0.081229		-1.71083	-0.255061		-1.71029	0.299585		-1.72079	-0.169421		-1.71056	0.193489		-1.71015	-1.44602		-1.71053	-1.26353
-1.71005	-1.11279		-1.70954	0.149774		-1.70997	-0.757581		-1.70957	0.068925		-1.70999	-0.257224		-1.70946	0.28982		-1.71996	-0.172306		-1.70973	0.18929		-1.70932	-1.44615		-1.7097	-1.26422
-1.70922	-1.11495		-1.7087	0.160274		-1.70913	-0.760002		-1.70873	0.056667		-1.70916	-0.259517		-1.70862	0.280011		-1.71912	-0.175207		-1.7089	0.185077		-1.70848	-1.4463		-1.70887	-1.26495
-1.70838	-1.11716		-1.70787	0.170083		-1.7083	-0.762528		-1.7079	0.044494		-1.70833	-0.261806		-1.70779	0.270186		-1.71829	-0.177794		-1.70807	0.181313		-1.70765	-1.44645		-1.70804	-1.26568
-1.70755	-1.11936		-1.70704	0.179857		-1.70747	-0.765076		-1.70707	0.03264		-1.7075	-0.264096		-1.70696	0.260777		-1.71746	-0.179761		-1.70723	0.177885		-1.70682	-1.4466		-1.7072	-1.26641
-1.70672	-1.12136		-1.70621	0.189649		-1.70664	-0.767229		-1.70624	0.020822		-1.70667	-0.266391		-1.70613	0.253472		-1.71663	-0.181512		-1.7064	0.174514		-1.70599	-1.44691		-1.70637	-1.26714
-1.70589	-1.12289		-1.70538	0.196463		-1.70581	-0.769129		-1.7054	0.008399		-1.70583	-0.268835		-1.7053	0.245965		-1.71579	-0.183279		-1.70557	0.171027		-1.70515	-1.44765		-1.70554	-1.26785
-1.70505	-1.12424		-1.70454	0.192869		-1.70497	-0.770986		-1.70457	-0.005777		-1.705	-0.271338		-1.70446	0.237714		-1.71496	-0.185099		-1.70474	0.167406		-1.70432	-1.44846		-1.70471	-1.26842
-1.70422	-1.12556		-1.70371	0.185406		-1.70414	-0.772848		-1.70374	-0.019941		-1.70417	-0.273936		-1.70363	0.228939		-1.71413	-0.186936		-1.70391	0.163751		-1.70349	-1.44907		-1.70388	-1.26898
-1.70339	-1.12687		-1.70288	0.177412		-1.70331	-0.774699		-1.70291	-0.034093		-1.70334	-0.276753		-1.7028	0.220126		-1.7133	-0.188778		-1.70307	0.160092		-1.70266	-1.44964		-1.70304	-1.26944
-1.70256	-1.12818		-1.70205	0.167855		-1.70248	-0.776015		-1.70208	-0.047865		-1.70251	-0.279642		-1.70196	0.211356		-1.71247	-0.190613		-1.70224	0.156496		-1.70183	-1.45021		-1.70221	-1.2699
-1.70173	-1.12948		-1.70122	0.158117		-1.70164	-0.777059		-1.70124	-0.060298		-1.70167	-0.282555		-1.70113	0.202734		-1.71164	-0.191769		-1.70141	0.153613		-1.70099	-1.45078		-1.70138	-1.27036
-1.70089	-1.13079		-1.70038	0.148412		-1.70081	-0.778199		-1.70041	-0.071791		-1.70084	-0.285451		-1.7003	0.194993		-1.7108	-0.192574		-1.70058	0.151058		-1.70016	-1.45134		-1.70055	-1.27082
-1.70006	-1.13226		-1.69955	0.138707		-1.69998	-0.779896		-1.69958	-0.083276		-1.70001	-0.28806		-1.69947	0.187668		-1.70997	-0.193351		-1.69975	0.148497		-1.69933	-1.45147		-1.69971	-1.27127
-1.69923	-1.13384		-1.69872	0.129364		-1.69915	-0.781783		-1.69875	-0.095027		-1.69918	-0.289886		-1.69864	0.180245		-1.70914	-0.194217		-1.69891	0.145521		-1.6985	-1.4515		-1.69888	-1.27183
-1.6984	-1.13539		-1.69789	0.121111		-1.69832	-0.783653		-1.69791	-0.106962		-1.69834	-0.291464		-1.6978	0.172106		-1.70831	-0.195345		-1.69808	0.142357		-1.69767	-1.45179		-1.69805	-1.27244
-1.69756	-1.13686		-1.69705	0.112793		-1.69748	-0.785543		-1.69708	-0.118954		-1.69751	-0.293282		-1.69697	0.163933		-1.70747	-0.196559		-1.69725	0.139208		-1.69683	-1.45218		-1.69722	-1.27319
-1.69673	-1.13829		-1.69622	0.103629		-1.69665	-0.787373		-1.69625	-0.130827		-1.69668	-0.295177		-1.69614	0.155736		-1.70664	-0.197771		-1.69642	0.136041		-1.696	-1.45259		-1.69639	-1.27417
-1.6959	-1.13972		-1.69539	0.093483		-1.69582	-0.789048		-1.69542	-0.142174		-1.69585	-0.297071		-1.69531	0.147531		-1.70581	-0.198983		-1.69558	0.133168		-1.69517	-1.45299		-1.69555	-1.27515
-1.69507	-1.14115		-1.69456	0.083379		-1.69499	-0.790689		-1.69459	-0.15206		-1.69502	-0.29896		-1.69447	0.13974		-1.70498	-0.200111		-1.69475	0.130613		-1.69434	-1.4534		-1.69472	-1.27613
-1.69424	-1.14252		-1.69373	0.073252		-1.69415	-0.792507		-1.69375	-0.161972		-1.69418	-0.300862		-1.69364	0.133474		-1.70415	-0.201196		-1.69392	0.128135		-1.69351	-1.45384		-1.69389	-1.27711
-1.6934	-1.14364		-1.69289	0.063352		-1.69332	-0.794464		-1.69292	-0.172083		-1.69335	-0.303205		-1.69281	0.127405		-1.70331	-0.202285		-1.69309	0.125754		-1.69267	-1.45432		-1.69306	-1.27802
-1.69257	-1.14467		-1.69206	0.054655		-1.69249	-0.79644		-1.69209	-0.182986		-1.69252	-0.305687		-1.69198	0.121029		-1.70248	-0.203293		-1.69225	0.123463		-1.69184	-1.45476		-1.69223	-1.27835
-1.69174	-1.14586		-1.69123	0.047378		-1.69166	-0.798422		-1.69126	-0.194086		-1.69169	-0.308182		-1.69114	0.113135		-1.70165	-0.204265		-1.69142	0.121195		-1.69101	-1.4549		-1.69139	-1.27868
-1.69091	-1.14714		-1.6904	0.039717		-1.69083	-0.800402		-1.69042	-0.205282		-1.69086	-0.31076		-1.69031	0.10531		-1.70082	-0.205234		-1.69059	0.118927		-1.69018	-1.45486		-1.69056	-1.27882
-1.69008	-1.14841		-1.68956	0.03094		-1.68999	-0.802404		-1.68959	-0.216226		-1.69002	-0.31338		-1.68948	0.097413		-1.69998	-0.206196		-1.68976	0.116658		-1.68934	-1.45481		-1.68973	-1.27893
-1.68924	-1.14969		-1.68873	0.021912		-1.68916	-0.804416		-1.68876	-0.226014		-1.68919	-0.315996		-1.68865	0.089647		-1.69915	-0.20728		-1.68893	0.114547		-1.68851	-1.45477		-1.6889	-1.27905
-1.68841	-1.15097		-1.6879	0.012899		-1.68833	-0.806271		-1.68793	-0.234723		-1.68836	-0.318618		-1.68782	0.082552		-1.69832	-0.208682		-1.68809	0.112547		-1.68768	-1.45473		-1.68806	-1.27916
-1.68758	-1.15229		-1.68707	0.003864		-1.6875	-0.807662		-1.6871	-0.243514		-1.68753	-0.321111		-1.68698	0.075907		-1.69749	-0.210162		-1.68726	0.110558		-1.68685	-1.45445		-1.68723	-1.27928
-1.68675	-1.15366		-1.68624	-0.004933		-1.68667	-0.808943		-1.68626	-0.252579		-1.68669	-0.32347		-1.68615	0.069235		-1.69666	-0.211738		-1.68643	0.108031		-1.68601	-1.45398		-1.6864	-1.27971
-1.68592	-1.15511		-1.6854	-0.013149		-1.68583	-0.810231		-1.68543	-0.262055		-1.68586	-0.325821		-1.68532	0.062438		-1.69582	-0.213551		-1.6856	0.105248		-1.68518	-1.45383		-1.68557	-1.28032
-1.68508	-1.15666		-1.68457	-0.021173		-1.685	-0.811509		-1.6846	-0.271509		-1.68503	-0.328115		-1.68449	0.055554		-1.69499	-0.215417		-1.68477	0.102462		-1.68435	-1.4542		-1.68474	-1.28084
-1.68425	-1.15824		-1.68374	-0.029799		-1.68417	-0.812419		-1.68377	-0.280986		-1.6842	-0.330342		-1.68365	0.048632		-1.69416	-0.217284		-1.68393	0.099664		-1.68352	-1.45478		-1.6839	-1.28133
-1.68342	-1.15983		-1.68291	-0.03961		-1.68334	-0.812856		-1.68294	-0.290126		-1.68337	-0.332573		-1.68282	0.041767		-1.69333	-0.219158		-1.6831	0.096977		-1.68269	-1.45536		-1.68307	-1.28185
-1.68259	-1.16141		-1.68208	-0.049423		-1.6825	-0.813193		-1.6821	-0.298332		-1.68253	-0.334794		-1.68199	0.035101		-1.6925	-0.220646		-1.68227	0.094605		-1.68185	-1.45593		-1.68224	-1.28239
-1.68175	-1.16299		-1.68124	-0.059223		-1.68167	-0.81384		-1.68127	-0.306154		-1.6817	-0.336927		-1.68116	0.029076		-1.69166	-0.221844		-1.68144	0.092343		-1.68102	-1.45651		-1.68141	-1.28294
-1.68092	-1.16445		-1.68041	-0.069038		-1.68084	-0.814779		-1.68044	-0.314091		-1.68087	-0.338127		-1.68032	0.023108		-1.69083	-0.223003		-1.6806	0.090096		-1.68019	-1.45708		-1.68058	-1.28348
-1.68009	-1.16586		-1.67958	-0.078803		-1.68001	-0.815769		-1.67961	-0.322387		-1.68004	-0.339121		-1.67949	0.017076		-1.69	-0.224724		-1.67977	0.087888		-1.67936	-1.45762		-1.67974	-1.28403
-1.67926	-1.16756		-1.67875	-0.08852		-1.67918	-0.816757		-1.67877	-0.330783		-1.67921	-0.340117		-1.67866	0.010922		-1.68917	-0.226845		-1.67894	0.085694		-1.67853	-1.45796		-1.67891	-1.28458
-1.67843	-1.16937		-1.67792	-0.098535		-1.67834	-0.817745		-1.67794	-0.33915		-1.67837	-0.34158		-1.67783	0.004778		-1.68833	-0.22903		-1.67811	0.083501		-1.67769	-1.45821		-1.67808	-1.28535
-1.67759	-1.17117		-1.67708	-0.109397		-1.67751	-0.818533		-1.67711	-0.347472		-1.67754	-0.343142		-1.67699	-0.001392		-1.6875	-0.231214		-1.67728	0.081306		-1.67686	-1.45846		-1.67725	-1.28618
-1.67676	-1.17296		-1.67625	-0.120791		-1.67668	-0.819263		-1.67628	-0.354827		-1.67671	-0.344696		-1.67616	-0.00736		-1.68667	-0.2334		-1.67644	0.078907		-1.67603	-1.45871		-1.67641	-1.28702
-1.67593	-1.17476		-1.67542	-0.132153		-1.67585	-0.820037		-1.67544	-0.360554		-1.67588	-0.346252		-1.67533	-0.012553		-1.68584	-0.235211		-1.67561	0.07641		-1.6752	-1.45896		-1.67558	-1.28785
-1.6751	-1.17603		-1.67459	-0.14353		-1.67501	-0.821176		-1.67461	-0.36629		-1.67504	-0.347792		-1.6745	-0.01721		-1.68501	-0.23693		-1.67478	0.073921		-1.67436	-1.45938		-1.67475	-1.28869
-1.67427	-1.17676		-1.67375	-0.154801		-1.67418	-0.822386		-1.67378	-0.372189		-1.67421	-0.349302		-1.67366	-0.021893		-1.68417	-0.238645		-1.67395	0.071555		-1.67353	-1.4599		-1.67392	-1.28912
-1.67343	-1.17745		-1.67292	-0.165761		-1.67335	-0.823601		-1.67295	-0.378436		-1.67338	-0.35088		-1.67283	-0.02666		-1.68334	-0.24005		-1.67312	0.069251		-1.6727	-1.46052		-1.67309	-1.28944
-1.6726	-1.17849		-1.67209	-0.176667		-1.67252	-0.824817		-1.67212	-0.384678		-1.67255	-0.352588		-1.672	-0.031431		-1.68251	-0.241324		-1.67228	0.066948		-1.67187	-1.46124		-1.67225	-1.28986
-1.67177	-1.17964		-1.67126	-0.187558		-1.67169	-0.825928		-1.67129	-0.390816		-1.67172	-0.354409		-1.67117	-0.036193		-1.68168	-0.242644		-1.67145	0.064646		-1.67104	-1.46198		-1.67142	-1.2904
-1.67094	-1.18078		-1.67042	-0.19834		-1.67085	-0.826885		-1.67045	-0.396591		-1.67088	-0.356264		-1.67034	-0.04086		-1.68084	-0.244046		-1.67062	0.062672		-1.6702	-1.46272		-1.67059	-1.29098
-1.6701	-1.18193		-1.66959	-0.209101		-1.67002	-0.827805		-1.66962	-0.401915		-1.67005	-0.35812		-1.6695	-0.045263		-1.68001	-0.245513		-1.66979	0.061294		-1.66937	-1.46347		-1.66976	-1.29155
-1.66927	-1.1831		-1.66876	-0.219862		-1.66919	-0.828705		-1.66879	-0.407351		-1.66922	-0.359978		-1.66867	-0.049439		-1.67918	-0.247028		-1.66895	0.060059		-1.66854	-1.4641		-1.66893	-1.29212
-1.66844	-1.18431		-1.66793	-0.230449		-1.66836	-0.829596		-1.66796	-0.413242		-1.66839	-0.361582		-1.66784	-0.053913		-1.67835	-0.248559		-1.66812	0.058671		-1.66771	-1.46459		-1.66809	-1.29267
-1.66761	-1.18554		-1.6671	-0.240433		-1.66753	-0.830483		-1.66712	-0.419383		-1.66756	-0.363007		-1.66701	-0.058994		-1.67752	-0.250182		-1.66729	0.057082		-1.66688	-1.46504		-1.66726	-1.29318
-1.66678	-1.18654		-1.66626	-0.249878		-1.66669	-0.831333		-1.66629	-0.425861		-1.66672	-0.36443		-1.66617	-0.06453		-1.67668	-0.251914		-1.66646	0.055446		-1.66604	-1.46538		-1.66643	-1.29368
-1.66594	-1.18725		-1.66543	-0.259694		-1.66586	-0.832122		-1.66546	-0.432368		-1.66589	-0.365946		-1.66534	-0.070081		-1.67585	-0.253677		-1.66562	0.053812		-1.66521	-1.46566		-1.6656	-1.29419
-1.66511	-1.1879		-1.6646	-0.270333		-1.66503	-0.833266		-1.66463	-0.438831		-1.66506	-0.367549		-1.66451	-0.075633		-1.67502	-0.255441		-1.66479	0.052179		-1.66438	-1.46595		-1.66477	-1.29471
-1.66428	-1.18855		-1.66377	-0.28135		-1.6642	-0.834732		-1.66379	-0.444886		-1.66423	-0.36915		-1.66368	-0.081151		-1.67419	-0.257198		-1.66396	0.050685		-1.66355	-1.46623		-1.66393	-1.29522
-1.66345	-1.1892		-1.66294	-0.292183		-1.66336	-0.836299		-1.66296	-0.449041		-1.66339	-0.370747		-1.66284	-0.085797		-1.67336	-0.258906		-1.66313	0.049321		-1.66271	-1.46654		-1.6631	-1.29574
-1.66261	-1.18988		-1.6621	-0.302411		-1.66253	-0.838238		-1.66213	-0.453201		-1.66256	-0.372284		-1.66201	-0.089909		-1.67252	-0.260582		-1.6623	0.048012		-1.66188	-1.46701		-1.66227	-1.29625
-1.66178	-1.19057		-1.66127	-0.311727		-1.6617	-0.840434		-1.6613	-0.45742		-1.66173	-0.373614		-1.66118	-0.094047		-1.67169	-0.26226		-1.66146	0.046702		-1.66105	-1.46755		-1.66144	-1.29685
-1.66095	-1.19132		-1.66044	-0.320045		-1.66087	-0.842631		-1.66047	-0.462208		-1.6609	-0.374835		-1.66035	-0.098516		-1.67086	-0.263995		-1.66063	0.045361		-1.66022	-1.46808		-1.6606	-1.29747
-1.66012	-1.19262		-1.65961	-0.32877		-1.66004	-0.844827		-1.65963	-0.467057		-1.66007	-0.376122		-1.65951	-0.103156		-1.67003	-0.265783		-1.6598	0.043942		-1.65938	-1.4686		-1.65977	-1.29805
-1.65929	-1.19405		-1.65877	-0.337967		-1.6592	-0.846923		-1.6588	-0.471903		-1.65923	-0.377738		-1.65868	-0.107809		-1.66919	-0.26758		-1.65897	0.042464		-1.65855	-1.46911		-1.65894	-1.29859
-1.65845	-1.19541		-1.65794	-0.348086		-1.65837	-0.848524		-1.65797	-0.476706		-1.6584	-0.379533		-1.65785	-0.112447		-1.66836	-0.269379		-1.65814	0.040975		-1.65772	-1.46961		-1.65811	-1.29913
-1.65762	-1.19669		-1.65711	-0.358195		-1.65754	-0.849851		-1.65714	-0.481246		-1.65757	-0.381317		-1.65702	-0.117029		-1.66753	-0.271096		-1.6573	0.039807		-1.65689	-1.47012		-1.65728	-1.29967
-1.65679	-1.19802		-1.65628	-0.368333		-1.65671	-0.851201		-1.6563	-0.485608		-1.65674	-0.383107		-1.65618	-0.120859		-1.6667	-0.272575		-1.65647	0.038912		-1.65606	-1.47041		-1.65644	-1.30021
-1.65596	-1.19951		-1.65545	-0.378334		-1.65588	-0.852588		-1.65547	-0.489982		-1.6559	-0.384723		-1.65535	-0.124626		-1.66587	-0.273928		-1.65564	0.037999		-1.65522	-1.47057		-1.65561	-1.30062
-1.65513	-1.2011		-1.65461	-0.387639		-1.65504	-0.853994		-1.65464	-0.494428		-1.65507	-0.386211		-1.65452	-0.128436		-1.66504	-0.275303		-1.65481	0.037056		-1.65439	-1.47071		-1.65478	-1.30082
-1.65429	-1.20242		-1.65378	-0.395765		-1.65421	-0.855396		-1.65381	-0.49901		-1.65424	-0.387694		-1.65369	-0.132354		-1.6642	-0.276734		-1.65397	0.036104		-1.65356	-1.47114		-1.65395	-1.301
-1.65346	-1.2034		-1.65295	-0.403901		-1.65338	-0.856797		-1.65298	-0.503587		-1.65341	-0.388952		-1.65285	-0.136284		-1.66337	-0.278193		-1.65314	0.03515		-1.65273	-1.47176		-1.65312	-1.30119
-1.65263	-1.20429		-1.65212	-0.412365		-1.65255	-0.858052		-1.65214	-0.508168		-1.65258	-0.389989		-1.65202	-0.140211		-1.66254	-0.279659		-1.65231	0.034197		-1.6519	-1.47241		-1.65228	-1.30138
-1.6518	-1.20518		-1.65129	-0.421277		-1.65171	-0.859148		-1.65131	-0.512618		-1.65175	-0.390973		-1.65119	-0.144121		-1.66171	-0.281118		-1.65148	0.033164		-1.65106	-1.47305		-1.65145	-1.30157
-1.65097	-1.20608		-1.65045	-0.430089		-1.65088	-0.860208		-1.65048	-0.516251		-1.65091	-0.39196		-1.65036	-0.147888		-1.66087	-0.282649		-1.65065	0.032027		-1.65023	-1.47379		-1.65062	-1.30176
-1.65013	-1.20682		-1.64962	-0.438996		-1.65005	-0.861146		-1.64965	-0.519533		-1.65008	-0.392937		-1.64953	-0.149997		-1.66004	-0.284229		-1.64981	0.0088		-1.6494	-1.47491		-1.64979	-1.30195
-1.6493	-1.20745		-1.64879	-0.44762		-1.64922	-0.862007		-1.64882	-0.522883		-1.64925	-0.393833		-1.64869	-0.152158		-1.65921	-0.285814		-1.64898	-0.031007		-1.64857	-1.47615		-1.64895	-1.30231
-1.64847	-1.20817		-1.64796	-0.455004		-1.64839	-0.862861		-1.64798	-0.526623		-1.64842	-0.394681		-1.64786	-0.154834		-1.65838	-0.287533		-1.64815	-0.067889		-1.64773	-1.47742		-1.64812	-1.30272
-1.64764	-1.20932		-1.64712	-0.462108		-1.64755	-0.863711		-1.64715	-0.5304		-1.64758	-0.395559		-1.64703	-0.157623		-1.65754	-0.289357		-1.64732	-0.067638		-1.6469	-1.47878		-1.64729	-1.30357
-1.6468	-1.21073		-1.64629	-0.469139		-1.64672	-0.864701		-1.64632	-0.534194		-1.64675	-0.396707		-1.6462	-0.160409		-1.65671	-0.291192		-1.64648	-0.067388		-1.64607	-1.48015		-1.64646	-1.3048
-1.64597	-1.21214		-1.64546	-0.475886		-1.64589	-0.866105		-1.64549	-0.537952		-1.64592	-0.397986		-1.64536	-0.16321		-1.65588	-0.293018		-1.64565	-0.067135		-1.64524	-1.48152		-1.64563	-1.30606
-1.64514	-1.21355		-1.64463	-0.482628		-1.64506	-0.867692		-1.64465	-0.54155		-1.64509	-0.39927		-1.64453	-0.165979		-1.65505	-0.294775		-1.64482	-0.066885		-1.64441	-1.4829		-1.64479	-1.30733
-1.64431	-1.2149		-1.64379	-0.489372		-1.64423	-0.869378		-1.64382	-0.544603		-1.64426	-0.40055		-1.6437	-0.16862		-1.65422	-0.296321		-1.64399	-0.066638		-1.64357	-1.48386		-1.64396	-1.30859
-1.64348	-1.21615		-1.64296	-0.496054		-1.64339	-0.871262		-1.64299	-0.547646		-1.64342	-0.401875		-1.64287	-0.171166		-1.65338	-0.297766		-1.64316	-0.066406		-1.64274	-1.4843		-1.64313	-1.30989
-1.64264	-1.21735		-1.64213	-0.502227		-1.64256	-0.873233		-1.64216	-0.550815		-1.64259	-0.403257		-1.64203	-0.173874		-1.65255	-0.299193		-1.64232	-0.06633		-1.64191	-1.48461		-1.6423	-1.31123
-1.64181	-1.2186		-1.6413	-0.507023		-1.64173	-0.875197		-1.64133	-0.554542		-1.64176	-0.404658		-1.6412	-0.176846		-1.65172	-0.300561		-1.64149	-0.06635		-1.64108	-1.48464		-1.64146	-1.31238
-1.64098	-1.2199		-1.64047	-0.511961		-1.6409	-0.877159		-1.64049	-0.558275		-1.64093	-0.406024		-1.64037	-0.179812		-1.65089	-0.301905		-1.64066	-0.066369		-1.64024	-1.4846		-1.64063	-1.3131
-1.64015	-1.22121		-1.63963	-0.517649		-1.64006	-0.878863		-1.63966	-0.562045		-1.6401	-0.407356		-1.63954	-0.182772		-1.65006	-0.303253		-1.63983	-0.066389		-1.63941	-1.48456		-1.6398	-1.31376
-1.63931	-1.22252		-1.6388	-0.523821		-1.63923	-0.880258		-1.63883	-0.5657		-1.63926	-0.408685		-1.6387	-0.185709		-1.64922	-0.304599		-1.63899	-0.066445		-1.63858	-1.48452		-1.63897	-1.31442
-1.63848	-1.22381		-1.63797	-0.530024		-1.6384	-0.881569		-1.638	-0.569024		-1.63843	-0.410016		-1.63787	-0.188609		-1.64839	-0.305459		-1.63816	-0.066845		-1.63775	-1.48451		-1.63814	-1.31509
-1.63765	-1.22484		-1.63714	-0.536228		-1.63757	-0.88269		-1.63716	-0.572186		-1.6376	-0.411347		-1.63704	-0.191357		-1.64756	-0.305878		-1.63733	-0.067439		-1.63692	-1.48466		-1.6373	-1.31576
-1.63682	-1.22573		-1.63631	-0.542257		-1.63674	-0.883696		-1.63633	-0.575383		-1.63677	-0.412289		-1.63621	-0.194125		-1.64673	-0.306196		-1.6365	-0.067817		-1.63608	-1.48495		-1.63647	-1.31616
-1.63599	-1.2266		-1.63547	-0.547463		-1.6359	-0.884701		-1.6355	-0.578709		-1.63593	-0.413055		-1.63537	-0.19714		-1.64589	-0.306649		-1.63567	-0.067616		-1.63525	-1.48505		-1.63564	-1.31654
-1.63515	-1.22738		-1.63464	-0.552028		-1.63507	-0.885707		-1.63467	-0.582481		-1.6351	-0.413947		-1.63454	-0.200312		-1.64506	-0.307196		-1.63483	-0.067415		-1.63442	-1.48488		-1.63481	-1.31709
-1.63432	-1.2281		-1.63381	-0.556813		-1.63424	-0.886672		-1.63384	-0.586266		-1.63427	-0.415095		-1.63371	-0.203477		-1.64423	-0.30776		-1.634	-0.067216		-1.63359	-1.4846		-1.63398	-1.31791
-1.63349	-1.22883		-1.63298	-0.562182		-1.63341	-0.887318		-1.633	-0.59003		-1.63344	-0.41633		-1.63288	-0.20664		-1.6434	-0.308326		-1.63317	-0.067017		-1.63275	-1.48432		-1.63314	-1.31875
-1.63266	-1.22956		-1.63214	-0.567656		-1.63258	-0.887837		-1.63217	-0.593688		-1.6326	-0.417567		-1.63204	-0.209785		-1.64257	-0.308892		-1.63234	-0.066817		-1.63192	-1.48404		-1.63231	-1.31958
-1.63183	-1.23022		-1.63131	-0.573152		-1.63174	-0.888345		-1.63134	-0.596951		-1.63177	-0.418796		-1.63121	-0.212818		-1.64173	-0.309651		-1.6315	-0.066622		-1.63109	-1.48369		-1.63148	-1.32034
-1.63099	-1.23057		-1.63048	-0.578629		-1.63091	-0.888734		-1.63051	-0.600204		-1.63094	-0.419993		-1.63038	-0.215849		-1.6409	-0.3105		-1.63067	-0.066457		-1.63026	-1.48324		-1.63065	-1.321
-1.63016	-1.23076		-1.62965	-0.584168		-1.63008	-0.889078		-1.62967	-0.603399		-1.63011	-0.421107		-1.62955	-0.218961		-1.64007	-0.311409		-1.62984	-0.066504		-1.62943	-1.48279		-1.62982	-1.32159
-1.62933	-1.23118		-1.62882	-0.589783		-1.62925	-0.889422		-1.62884	-0.606345		-1.62928	-0.422197		-1.62872	-0.222478		-1.63924	-0.312428		-1.62901	-0.066575		-1.62859	-1.4827		-1.62898	-1.32217
-1.6285	-1.23197		-1.62798	-0.595476		-1.62841	-0.889766		-1.62801	-0.609082		-1.62844	-0.423053		-1.62788	-0.226095		-1.63841	-0.313489		-1.62818	-0.066645		-1.62776	-1.4829		-1.62815	-1.32254
-1.62766	-1.2329		-1.62715	-0.601348		-1.62758	-0.890125		-1.62718	-0.611825		-1.62761	-0.423753		-1.62705	-0.229717		-1.63757	-0.314551		-1.62735	-0.066716		-1.62693	-1.4831		-1.62732	-1.32276
-1.62683	-1.23382		-1.62632	-0.60731		-1.62675	-0.890501		-1.62635	-0.614508		-1.62678	-0.424432		-1.62622	-0.233272		-1.63674	-0.315611		-1.62651	-0.066755		-1.6261	-1.4833		-1.62649	-1.32295
-1.626	-1.23474		-1.62549	-0.613323		-1.62592	-0.890882		-1.62551	-0.616919		-1.62595	-0.425108		-1.62539	-0.236464		-1.63591	-0.316554		-1.62568	-0.066587		-1.62527	-1.4835		-1.62565	-1.32314
-1.62517	-1.23586		-1.62465	-0.619304		-1.62509	-0.891707		-1.62468	-0.619052		-1.62512	-0.425786		-1.62455	-0.239277		-1.63508	-0.317404		-1.62485	-0.066306		-1.62443	-1.48381		-1.62482	-1.32334
-1.62434	-1.23726		-1.62382	-0.625028		-1.62425	-0.893149		-1.62385	-0.621186		-1.62428	-0.426346		-1.62372	-0.242072		-1.63424	-0.318232		-1.62402	-0.066116		-1.6236	-1.48418		-1.62399	-1.32352
-1.6235	-1.23876		-1.62299	-0.6299		-1.62342	-0.894744		-1.62302	-0.623506		-1.62345	-0.426848		-1.62289	-0.244782		-1.63341	-0.319295		-1.62318	-0.066232		-1.62277	-1.48452		-1.62316	-1.32371
-1.62267	-1.24027		-1.62216	-0.634344		-1.62259	-0.896341		-1.62219	-0.626376		-1.62262	-0.427345		-1.62206	-0.247381		-1.63258	-0.320506		-1.62235	-0.066347		-1.62194	-1.48481		-1.62233	-1.32396
-1.62184	-1.24179		-1.62133	-0.638789		-1.62176	-0.897943		-1.62135	-0.629242		-1.62179	-0.428075		-1.62122	-0.249989		-1.63175	-0.321739		-1.62152	-0.066463		-1.62111	-1.48509		-1.62149	-1.32435
-1.62101	-1.24332		-1.62049	-0.643309		-1.62093	-0.899067		-1.62052	-0.63211		-1.62095	-0.428874		-1.62039	-0.252597		-1.63092	-0.322969		-1.62069	-0.066579		-1.62027	-1.48536		-1.62066	-1.32478
-1.62018	-1.24484		-1.61966	-0.647821		-1.62009	-0.90004		-1.61969	-0.634809		-1.62012	-0.4297		-1.61956	-0.255141		-1.63008	-0.324137		-1.61985	-0.06672		-1.61944	-1.48564		-1.61983	-1.32521
-1.61934	-1.24631		-1.61883	-0.652335		-1.61926	-0.900949		-1.61886	-0.637042		-1.61929	-0.43058		-1.61873	-0.257342		-1.62925	-0.32518		-1.61902	-0.066984		-1.61861	-1.48592		-1.619	-1.32564
-1.61851	-1.24732		-1.618	-0.656754		-1.61843	-0.901253		-1.61802	-0.639199		-1.61846	-0.431434		-1.61789	-0.259421		-1.62842	-0.326203		-1.61819	-0.067285		-1.61778	-1.48622		-1.61816	-1.32611
-1.61768	-1.24811		-1.61716	-0.66068		-1.6176	-0.901371		-1.61719	-0.641276		-1.61763	-0.432007		-1.61706	-0.261559		-1.62759	-0.327201		-1.61736	-0.067732		-1.61694	-1.48652		-1.61733	-1.32661
-1.61685	-1.24892		-1.61633	-0.663828		-1.61677	-0.901488		-1.61636	-0.643282		-1.61679	-0.432343		-1.61623	-0.26397		-1.62676	-0.327941		-1.61653	-0.068293		-1.61611	-1.48674		-1.6165	-1.32712
-1.61601	-1.24978		-1.6155	-0.666976		-1.61593	-0.901605		-1.61553	-0.645394		-1.61596	-0.432701		-1.6154	-0.266398		-1.62592	-0.32846		-1.61569	-0.068853		-1.61528	-1.48692		-1.61567	-1.32758
-1.61518	-1.25066		-1.61467	-0.670119		-1.6151	-0.901693		-1.6147	-0.647671		-1.61513	-0.43328		-1.61456	-0.269009		-1.62509	-0.32898		-1.61486	-0.069414		-1.61445	-1.4871		-1.61484	-1.32802
-1.61435	-1.25153		-1.61384	-0.673261		-1.61427	-0.901742		-1.61386	-0.649978		-1.6143	-0.434063		-1.61373	-0.27177		-1.62426	-0.3295		-1.61403	-0.069938		-1.61362	-1.48728		-1.614	-1.32846
-1.61352	-1.25241		-1.613	-0.676399		-1.61344	-0.901782		-1.61303	-0.652225		-1.61347	-0.434845		-1.6129	-0.2745		-1.62343	-0.330004		-1.6132	-0.070264		-1.61278	-1.48746		-1.61317	-1.32891
-1.61269	-1.25362		-1.61217	-0.679544		-1.6126	-0.90183		-1.6122	-0.654325		-1.61263	-0.435627		-1.61207	-0.277117		-1.6226	-0.330456		-1.61237	-0.07037		-1.61195	-1.4874		-1.61234	-1.32935
-1.61185	-1.25513		-1.61134	-0.682614		-1.61177	-0.901889		-1.61137	-0.656417		-1.6118	-0.436583		-1.61123	-0.279717		-1.62176	-0.33087		-1.61153	-0.070424		-1.61112	-1.48711		-1.61151	-1.32978
-1.61102	-1.25671		-1.61051	-0.685356		-1.61094	-0.901959		-1.61054	-0.658647		-1.61097	-0.437784		-1.6104	-0.282314		-1.62093	-0.331517		-1.6107	-0.070267		-1.61029	-1.48702		-1.61068	-1.3302
-1.61019	-1.2583		-1.60968	-0.687719		-1.61011	-0.902031		-1.6097	-0.661139		-1.61014	-0.439056		-1.60957	-0.284849		-1.6201	-0.332508		-1.60987	-0.070087		-1.60945	-1.4872		-1.60984	-1.33065
-1.60936	-1.2599		-1.60884	-0.690091		-1.60928	-0.902103		-1.60887	-0.663636		-1.6093	-0.440268		-1.60874	-0.287382		-1.61927	-0.333609		-1.60904	-0.06991		-1.60862	-1.48745		-1.60901	-1.33115
-1.60853	-1.26151		-1.60801	-0.69267		-1.60844	-0.902271		-1.60804	-0.666129		-1.60847	-0.44138		-1.60791	-0.289923		-1.61843	-0.334706		-1.6082	-0.069744		-1.60779	-1.48769		-1.60818	-1.33166
-1.60769	-1.26311		-1.60718	-0.695349		-1.60761	-0.90254		-1.60721	-0.668612		-1.60764	-0.442455		-1.60707	-0.292465		-1.6176	-0.335802		-1.60737	-0.06959		-1.60696	-1.48794		-1.60735	-1.33216
-1.60686	-1.26461		-1.60635	-0.698248		-1.60678	-0.902829		-1.60637	-0.670679		-1.60681	-0.44353		-1.60624	-0.294468		-1.61677	-0.336791		-1.60654	-0.069705		-1.60613	-1.48815		-1.60651	-1.33267
-1.60603	-1.26561		-1.60552	-0.701155		-1.60595	-0.903216		-1.60554	-0.672678		-1.60598	-0.444581		-1.60541	-0.296324		-1.61594	-0.337657		-1.60571	-0.069827		-1.60529	-1.4883		-1.60568	-1.33279
-1.6052	-1.26641		-1.60468	-0.704087		-1.60512	-0.903683		-1.60471	-0.674714		-1.60514	-0.445411		-1.60458	-0.29818		-1.61511	-0.338524		-1.60488	-0.069968		-1.60446	-1.48842		-1.60485	-1.33253
-1.60437	-1.26715		-1.60385	-0.707376		-1.60428	-0.904152		-1.60388	-0.677005		-1.60431	-0.446057		-1.60374	-0.300289		-1.61427	-0.339459		-1.60404	-0.070134		-1.60363	-1.48807		-1.60402	-1.3322
-1.60353	-1.26786		-1.60302	-0.710676		-1.60345	-0.90462		-1.60304	-0.679564		-1.60348	-0.446755		-1.60291	-0.302431		-1.61344	-0.340435		-1.60321	-0.070301		-1.6028	-1.48744		-1.60319	-1.33198
-1.6027	-1.26858		-1.60219	-0.714395		-1.60262	-0.905006		-1.60221	-0.682126		-1.60265	-0.447709		-1.60208	-0.304571		-1.61261	-0.341409		-1.60238	-0.070469		-1.60196	-1.48682		-1.60235	-1.33181
-1.60187	-1.26931		-1.60135	-0.718925		-1.60179	-0.905202		-1.60138	-0.684671		-1.60182	-0.448849		-1.60125	-0.306715		-1.61178	-0.342387		-1.60155	-0.070636		-1.60113	-1.4862		-1.60152	-1.33164
-1.60104	-1.27005		-1.60052	-0.723449		-1.60095	-0.905295		-1.60055	-0.687213		-1.60098	-0.449989		-1.60041	-0.308743		-1.61095	-0.343397		-1.60072	-0.070649		-1.6003	-1.48558		-1.60069	-1.33147
-1.6002	-1.27075		-1.59969	-0.727964		-1.60012	-0.905495		-1.59972	-0.689081		-1.60015	-0.451131		-1.59958	-0.310456		-1.61011	-0.344457		-1.59988	-0.070554		-1.59947	-1.48518		-1.59986	-1.33145
-1.59937	-1.27138		-1.59886	-0.732418		-1.59929	-0.905855		-1.59888	-0.690963		-1.59932	-0.452298		-1.59875	-0.312153		-1.60928	-0.345535		-1.59905	-0.070459		-1.59864	-1.48491		-1.59903	-1.33185
-1.59854	-1.27201		-1.59802	-0.736153		-1.59846	-0.906275		-1.59805	-0.69285		-1.59849	-0.453496		-1.59792	-0.313945		-1.60845	-0.346402		-1.59822	-0.070388		-1.5978	-1.48461		-1.59819	-1.33235
-1.59771	-1.27264		-1.59719	-0.739236		-1.59762	-0.906694		-1.59722	-0.694907		-1.59766	-0.454705		-1.59708	-0.315906		-1.60762	-0.347054		-1.59739	-0.070318		-1.59697	-1.48427		-1.59736	-1.3329
-1.59687	-1.27329		-1.59636	-0.742342		-1.59679	-0.907114		-1.59639	-0.696996		-1.59682	-0.456163		-1.59625	-0.317879		-1.60678	-0.347685		-1.59655	-0.070249		-1.59614	-1.48391		-1.59653	-1.33354
-1.59604	-1.27394		-1.59553	-0.745603		-1.59596	-0.907692		-1.59556	-0.699075		-1.59599	-0.457843		-1.59542	-0.319853		-1.60595	-0.348316		-1.59572	-0.070179		-1.59531	-1.48355		-1.5957	-1.33419
-1.59521	-1.27459		-1.5947	-0.74894		-1.59513	-0.908413		-1.59472	-0.701143		-1.59516	-0.459549		-1.59459	-0.321817		-1.60512	-0.348944		-1.59489	-0.070266		-1.59448	-1.48319		-1.59486	-1.33485
-1.59438	-1.27524		-1.59386	-0.752281		-1.5943	-0.909158		-1.59389	-0.703137		-1.59433	-0.461261		-1.59375	-0.323554		-1.60429	-0.349468		-1.59406	-0.070987		-1.59364	-1.48306		-1.59403	-1.3355
-1.59355	-1.27598		-1.59303	-0.755619		-1.59347	-0.909955		-1.59306	-0.704622		-1.59349	-0.462866		-1.59292	-0.325112		-1.60346	-0.349875		-1.59322	-0.071724		-1.59281	-1.48319		-1.5932	-1.33601
-1.59272	-1.27679		-1.5922	-0.758872		-1.59263	-0.910786		-1.59223	-0.706099		-1.59266	-0.464226		-1.59209	-0.326698		-1.60262	-0.350357		-1.59239	-0.072605		-1.59198	-1.48342		-1.59237	-1.33625
-1.59188	-1.27764		-1.59137	-0.761379		-1.5918	-0.911619		-1.59139	-0.707475		-1.59183	-0.465464		-1.59126	-0.329139		-1.60179	-0.351016		-1.59156	-0.073628		-1.59115	-1.48391		-1.59154	-1.33645
-1.59105	-1.27885		-1.59054	-0.763806		-1.59097	-0.912454		-1.59056	-0.708759		-1.591	-0.46666		-1.59042	-0.331952		-1.60096	-0.351752		-1.59073	-0.074662		-1.59031	-1.48453		-1.5907	-1.33655
-1.59022	-1.2804		-1.5897	-0.766376		-1.59014	-0.913303		-1.58973	-0.710038		-1.59017	-0.467799		-1.58959	-0.334772		-1.60013	-0.352493		-1.5899	-0.075691		-1.58948	-1.48514		-1.58987	-1.33661
-1.58939	-1.28196		-1.58887	-0.769313		-1.5893	-0.914249		-1.5889	-0.711322		-1.58933	-0.468919		-1.58876	-0.337602		-1.5993	-0.353232		-1.58906	-0.076723		-1.58865	-1.48576		-1.58904	-1.33666
-1.58855	-1.28351		-1.58804	-0.772232		-1.58847	-0.915257		-1.58807	-0.712628		-1.5885	-0.470041		-1.58793	-0.340407		-1.59846	-0.353922		-1.58823	-0.077517		-1.58782	-1.48633		-1.58821	-1.33672
-1.58772	-1.28488		-1.58721	-0.775158		-1.58764	-0.916321		-1.58723	-0.714193		-1.58767	-0.471163		-1.5871	-0.342757		-1.59763	-0.354503		-1.5874	-0.078284		-1.58698	-1.48645		-1.58738	-1.33678
-1.58689	-1.28588		-1.58637	-0.778074		-1.58681	-0.91744		-1.5864	-0.715991		-1.58684	-0.472479		-1.58626	-0.344994		-1.5968	-0.355031		-1.58657	-0.079027		-1.58615	-1.48639		-1.58654	-1.3371
-1.58606	-1.2867		-1.58554	-0.780841		-1.58597	-0.918566		-1.58557	-0.717853		-1.58601	-0.473982		-1.58543	-0.347202		-1.59597	-0.35553		-1.58574	-0.079595		-1.58532	-1.48633		-1.58571	-1.33755
-1.58522	-1.28743		-1.58471	-0.783433		-1.58514	-0.919694		-1.58474	-0.720137		-1.58517	-0.475527		-1.5846	-0.348749		-1.59513	-0.356		-1.5849	-0.080156		-1.58449	-1.48625		-1.58488	-1.338
-1.58439	-1.28802		-1.58388	-0.785991		-1.58431	-0.920822		-1.58391	-0.722453		-1.58434	-0.477176		-1.58377	-0.350299		-1.5943	-0.356468		-1.58407	-0.080716		-1.58366	-1.48618		-1.58405	-1.33847
-1.58356	-1.28858		-1.58305	-0.788312		-1.58348	-0.921582		-1.58307	-0.724746		-1.58351	-0.478883		-1.58293	-0.351853		-1.59347	-0.356934		-1.58324	-0.081276		-1.58282	-1.48611		-1.58322	-1.33893
-1.58273	-1.28914		-1.58221	-0.790492		-1.58265	-0.921734		-1.58224	-0.727048		-1.58268	-0.480597		-1.5821	-0.353406		-1.59264	-0.357399		-1.58241	-0.081798		-1.58199	-1.48603		-1.58238	-1.33939
-1.5819	-1.2897		-1.58138	-0.792666		-1.58181	-0.921675		-1.58141	-0.729255		-1.58184	-0.482307		-1.58127	-0.355048		-1.59181	-0.357677		-1.58157	-0.08197		-1.58116	-1.48598		-1.58155	-1.33986
-1.58106	-1.29025		-1.58055	-0.794847		-1.58098	-0.921706		-1.58058	-0.730828		-1.58101	-0.484016		-1.58044	-0.3568		-1.59097	-0.357773		-1.58074	-0.082128		-1.58033	-1.48598		-1.58072	-1.34024
-1.58023	-1.29079		-1.57972	-0.79701		-1.58015	-0.921782		-1.57974	-0.732383		-1.58018	-0.485503		-1.5796	-0.358583		-1.59014	-0.357814		-1.57991	-0.082625		-1.5795	-1.48602		-1.57989	-1.34047
-1.5794	-1.29132		-1.57889	-0.799102		-1.57932	-0.921859		-1.57891	-0.733893		-1.57935	-0.486822		-1.57877	-0.360825		-1.58931	-0.357786		-1.57908	-0.083218		-1.57866	-1.4862		-1.57905	-1.34068
-1.57857	-1.29187		-1.57805	-0.801195		-1.57849	-0.921935		-1.57808	-0.735398		-1.57852	-0.488124		-1.57794	-0.36339		-1.58848	-0.357723		-1.57825	-0.083809		-1.57783	-1.48654		-1.57822	-1.34073
-1.57774	-1.29243		-1.57722	-0.803408		-1.57765	-0.922064		-1.57725	-0.736883		-1.57768	-0.489576		-1.57711	-0.365945		-1.58764	-0.357658		-1.57741	-0.084395		-1.577	-1.48688		-1.57739	-1.34076
-1.5769	-1.29298		-1.57639	-0.805956		-1.57682	-0.922708		-1.57641	-0.738389		-1.57685	-0.491123		-1.57627	-0.368526		-1.58681	-0.357595		-1.57658	-0.08499		-1.57617	-1.48721		-1.57656	-1.34079
-1.57607	-1.29354		-1.57556	-0.808507		-1.57599	-0.923638		-1.57558	-0.739857		-1.57602	-0.49267		-1.57544	-0.371043		-1.58598	-0.357639		-1.57575	-0.085453		-1.57533	-1.48756		-1.57573	-1.34082
-1.57524	-1.29407		-1.57472	-0.81105		-1.57516	-0.924529		-1.57475	-0.741261		-1.57519	-0.494217		-1.57461	-0.373082		-1.58515	-0.358008		-1.57492	-0.085772		-1.5745	-1.48796		-1.57489	-1.34085
-1.57441	-1.29456		-1.57389	-0.813602		-1.57432	-0.925395		-1.57392	-0.742621		-1.57435	-0.495737		-1.57378	-0.374947		-1.58432	-0.358536		-1.57408	-0.086107		-1.57367	-1.48842		-1.57406	-1.34092
-1.57357	-1.29502		-1.57306	-0.816153		-1.57349	-0.926257		-1.57309	-0.743973		-1.57352	-0.496981		-1.57294	-0.37685		-1.58348	-0.359236		-1.57325	-0.086474		-1.57284	-1.4889		-1.57323	-1.34103
-1.57274	-1.29565		-1.57223	-0.818706		-1.57266	-0.927121		-1.57225	-0.745243		-1.57269	-0.498079		-1.57211	-0.379055		-1.58265	-0.360083		-1.57242	-0.086846		-1.57201	-1.48939		-1.5724	-1.34118
-1.57191	-1.29655		-1.57139	-0.821274		-1.57183	-0.927982		-1.57142	-0.746524		-1.57186	-0.499208		-1.57128	-0.381277		-1.58182	-0.360956		-1.57159	-0.087217		-1.57117	-1.48988		-1.57157	-1.3416
-1.57108	-1.29757		-1.57056	-0.823936		-1.571	-0.928832		-1.57059	-0.7478		-1.57103	-0.500459		-1.57045	-0.383497		-1.58099	-0.36183		-1.57076	-0.087586		-1.57034	-1.49038		-1.57073	-1.34215
-1.57025	-1.29859		-1.56973	-0.826703		-1.57016	-0.929669		-1.56976	-0.749058		-1.57019	-0.501776		-1.56962	-0.385723		-1.58015	-0.362704		-1.56992	-0.087955		-1.56951	-1.49087		-1.5699	-1.34272
-1.56941	-1.29962		-1.5689	-0.829463		-1.56933	-0.930475		-1.56893	-0.750165		-1.56936	-0.503089		-1.56878	-0.387971		-1.57932	-0.363272		-1.56909	-0.088568		-1.56868	-1.49117		-1.56907	-1.34327
-1.56858	-1.30063		-1.56807	-0.832236		-1.5685	-0.931225		-1.56809	-0.751048		-1.56853	-0.50435		-1.56795	-0.390254		-1.57849	-0.363535		-1.56826	-0.08922		-1.56784	-1.49118		-1.56824	-1.34381
-1.56775	-1.30164		-1.56723	-0.834899		-1.56767	-0.931959		-1.56726	-0.751962		-1.5677	-0.505596		-1.56712	-0.392546		-1.57766	-0.363883		-1.56743	-0.089674		-1.56701	-1.49106		-1.5674	-1.3443
-1.56692	-1.30263		-1.5664	-0.83713		-1.56684	-0.932693		-1.56643	-0.753096		-1.56687	-0.506921		-1.56629	-0.39465		-1.57683	-0.364454		-1.56659	-0.090067		-1.56618	-1.49083		-1.56657	-1.34478
-1.56609	-1.30358		-1.56557	-0.839368		-1.566	-0.933425		-1.5656	-0.754316		-1.56603	-0.508374		-1.56545	-0.396693		-1.57599	-0.365073		-1.56576	-0.090455		-1.56535	-1.49052		-1.56574	-1.34518
-1.56525	-1.30448		-1.56474	-0.841617		-1.56517	-0.934146		-1.56476	-0.755523		-1.5652	-0.509987		-1.56462	-0.398734		-1.57516	-0.365696		-1.56493	-0.090842		-1.56452	-1.49021		-1.56491	-1.34552
-1.56442	-1.30537		-1.56391	-0.843922		-1.56434	-0.934744		-1.56393	-0.756683		-1.56437	-0.511811		-1.56379	-0.400765		-1.57433	-0.366362		-1.5641	-0.091228		-1.56368	-1.4899		-1.56408	-1.34586
-1.56359	-1.30626		-1.56307	-0.84623		-1.56351	-0.935285		-1.5631	-0.757755		-1.56354	-0.513735		-1.56296	-0.402667		-1.5735	-0.367035		-1.56327	-0.091602		-1.56285	-1.48959		-1.56324	-1.3462
-1.56276	-1.30716		-1.56224	-0.848541		-1.56268	-0.936304		-1.56227	-0.758612		-1.56271	-0.515666		-1.56212	-0.404212		-1.57267	-0.367651		-1.56243	-0.091946		-1.56202	-1.48964		-1.56241	-1.34653
-1.56193	-1.30809		-1.56141	-0.850777		-1.56184	-0.937549		-1.56144	-0.759289		-1.56187	-0.517552		-1.56129	-0.405848		-1.57183	-0.368222		-1.5616	-0.09229		-1.56119	-1.49007		-1.56158	-1.34675
-1.56109	-1.30907		-1.56058	-0.852522		-1.56101	-0.938798		-1.5606	-0.759977		-1.56104	-0.51922		-1.56046	-0.407767		-1.571	-0.368862		-1.56077	-0.092462		-1.56035	-1.49054		-1.56075	-1.34691
-1.56026	-1.31005		-1.55974	-0.853592		-1.56018	-0.940014		-1.55977	-0.760691		-1.56021	-0.520657		-1.55963	-0.410009		-1.57017	-0.369591		-1.55994	-0.092606		-1.55952	-1.49107		-1.55991	-1.34708
-1.55943	-1.31113		-1.55891	-0.854676		-1.55935	-0.941148		-1.55894	-0.761406		-1.55938	-0.522089		-1.55879	-0.412289		-1.56934	-0.370319		-1.5591	-0.092748		-1.55869	-1.49163		-1.55908	-1.34743
-1.5586	-1.31225		-1.55808	-0.855871		-1.55851	-0.942174		-1.55811	-0.762124		-1.55854	-0.523253		-1.55796	-0.414571		-1.56851	-0.37105		-1.55827	-0.09289		-1.55786	-1.49218		-1.55825	-1.34791
-1.55776	-1.31337		-1.55725	-0.857339		-1.55768	-0.943112		-1.55727	-0.762841		-1.55771	-0.523933		-1.55713	-0.416857		-1.56767	-0.371779		-1.55744	-0.093031		-1.55703	-1.49274		-1.55742	-1.3484
-1.55693	-1.3145		-1.55642	-0.858797		-1.55685	-0.944066		-1.55644	-0.763555		-1.55688	-0.524452		-1.5563	-0.419073		-1.56684	-0.37267		-1.55661	-0.093146		-1.55619	-1.49333		-1.55659	-1.34889
-1.5561	-1.31562		-1.55558	-0.86019		-1.55602	-0.945169		-1.55561	-0.764101		-1.55605	-0.524972		-1.55546	-0.42111		-1.56601	-0.373821		-1.55578	-0.093259		-1.55536	-1.49397		-1.55575	-1.34934
-1.55527	-1.31672		-1.55475	-0.861479		-1.55519	-0.946394		-1.55478	-0.764616		-1.55522	-0.525302		-1.55463	-0.42313		-1.56518	-0.374966		-1.55494	-0.092808		-1.55453	-1.49462		-1.55492	-1.34971
-1.55444	-1.31782		-1.55392	-0.862654		-1.55435	-0.947621		-1.55395	-0.765635		-1.55438	-0.525352		-1.5538	-0.42528		-1.56434	-0.376032		-1.55411	-0.091518		-1.5537	-1.4953		-1.55409	-1.35005
-1.5536	-1.31895		-1.55309	-0.863858		-1.55352	-0.948846		-1.55311	-0.766813		-1.55355	-0.525374		-1.55297	-0.427491		-1.56351	-0.377053		-1.55328	-0.090099		-1.55287	-1.496		-1.55326	-1.35037
-1.55277	-1.32013		-1.55225	-0.865081		-1.55269	-0.950061		-1.55228	-0.767997		-1.55272	-0.525463		-1.55214	-0.42972		-1.56268	-0.378074		-1.55245	-0.088675		-1.55203	-1.4967		-1.55243	-1.35056
-1.55194	-1.32129		-1.55142	-0.866003		-1.55186	-0.951232		-1.55145	-0.769176		-1.55189	-0.525909		-1.5513	-0.431943		-1.56185	-0.379091		-1.55161	-0.087249		-1.5512	-1.49741		-1.55159	-1.35069
-1.55111	-1.32238		-1.55059	-0.866623		-1.55103	-0.952357		-1.55062	-0.770365		-1.55105	-0.52671		-1.55047	-0.434173		-1.56102	-0.380035		-1.55078	-0.0857		-1.55037	-1.49808		-1.55076	-1.35082
-1.55028	-1.32343		-1.54976	-0.867236		-1.55019	-0.953211		-1.54978	-0.771642		-1.55022	-0.52751		-1.54964	-0.435606		-1.56018	-0.380801		-1.54995	-0.084003		-1.54954	-1.49853		-1.54993	-1.35095
-1.54944	-1.32425		-1.54893	-0.867849		-1.54936	-0.953664		-1.54895	-0.773031		-1.54939	-0.528337		-1.54881	-0.43661		-1.55935	-0.381467		-1.54912	-0.082289		-1.5487	-1.49882		-1.5491	-1.35116
-1.54861	-1.32471		-1.54809	-0.868364		-1.54853	-0.954033		-1.54812	-0.774421		-1.54856	-0.529229		-1.54797	-0.437499		-1.55852	-0.382037		-1.54829	-0.078201		-1.54787	-1.49912		-1.54827	-1.35142
-1.54778	-1.32518		-1.54726	-0.86848		-1.5477	-0.954403		-1.54729	-0.775802		-1.54773	-0.530151		-1.54714	-0.438253		-1.55769	-0.382419		-1.54746	-0.073469		-1.54704	-1.49944		-1.54743	-1.35169
-1.54695	-1.32582		-1.54643	-0.868591		-1.54686	-0.954773		-1.54646	-0.777189		-1.54689	-0.531068		-1.54631	-0.438993		-1.55686	-0.38272		-1.54662	-0.068699		-1.54621	-1.49975		-1.5466	-1.35191
-1.54611	-1.3267		-1.5456	-0.868703		-1.54603	-0.955101		-1.54562	-0.778569		-1.54606	-0.531979		-1.54548	-0.439737		-1.55602	-0.38302		-1.54579	-0.063902		-1.54538	-1.50007		-1.54577	-1.35205
-1.54528	-1.32759		-1.54476	-0.869451		-1.5452	-0.955365		-1.54479	-0.779953		-1.54523	-0.532871		-1.54464	-0.440477		-1.55519	-0.383321		-1.54496	-0.059147		-1.54454	-1.5004		-1.54494	-1.35216
-1.54445	-1.32847		-1.54393	-0.870274		-1.54437	-0.955638		-1.54396	-0.781334		-1.5444	-0.533754		-1.54381	-0.44122		-1.55436	-0.383644		-1.54413	-0.054575		-1.54371	-1.50072		-1.5441	-1.35228
-1.54362	-1.32942		-1.5431	-0.871103		-1.54354	-0.956137		-1.54313	-0.782238		-1.54357	-0.534635		-1.54298	-0.442606		-1.55353	-0.383998		-1.54329	-0.049981		-1.54288	-1.50104		-1.54327	-1.3524
-1.54279	-1.33051		-1.54227	-0.871922		-1.5427	-0.956864		-1.5423	-0.783125		-1.54273	-0.535429		-1.54215	-0.444042		-1.55269	-0.384359		-1.54246	-0.042565		-1.54205	-1.50142		-1.54244	-1.35251
-1.54195	-1.33165		-1.54144	-0.872999		-1.54187	-0.957588		-1.54146	-0.783843		-1.5419	-0.536133		-1.54131	-0.445879		-1.55186	-0.384999		-1.54163	-0.030569		-1.54122	-1.50198		-1.54161	-1.35262
-1.54112	-1.33274		-1.5406	-0.874234		-1.54104	-0.958313		-1.54063	-0.78445		-1.54107	-0.536839		-1.54048	-0.447853		-1.55103	-0.385972		-1.5408	-0.0179		-1.54038	-1.50263		-1.54078	-1.35276
-1.54029	-1.33368		-1.53977	-0.875476		-1.54021	-0.959016		-1.5398	-0.785055		-1.54024	-0.53757		-1.53965	-0.449829		-1.5502	-0.386947		-1.53997	-0.005259		-1.53955	-1.50327		-1.53994	-1.35327
-1.53946	-1.33454		-1.53894	-0.876683		-1.53937	-0.959634		-1.53897	-0.78566		-1.5394	-0.538408		-1.53882	-0.451818		-1.54937	-0.387925		-1.53913	0.007299		-1.53872	-1.50392		-1.53911	-1.35391
-1.53863	-1.33541		-1.53811	-0.877799		-1.53854	-0.960194		-1.53814	-0.786266		-1.53857	-0.539339		-1.53798	-0.453794		-1.54853	-0.388921		-1.5383	0.02027		-1.53789	-1.50455		-1.53828	-1.35456
-1.53779	-1.33627		-1.53728	-0.878923		-1.53771	-0.960645		-1.5373	-0.786915		-1.53774	-0.540269		-1.53715	-0.455323		-1.5477	-0.389977		-1.53747	0.033201		-1.53705	-1.505		-1.53745	-1.35521
-1.53696	-1.33712		-1.53644	-0.880042		-1.53688	-0.960931		-1.53647	-0.78759		-1.53691	-0.541202		-1.53632	-0.456502		-1.54687	-0.391079		-1.53664	0.046299		-1.53622	-1.50534		-1.53661	-1.35598
-1.53613	-1.33796		-1.53561	-0.881102		-1.53605	-0.961168		-1.53564	-0.788271		-1.53608	-0.542016		-1.53549	-0.457782		-1.54604	-0.392267		-1.5358	0.078739		-1.53539	-1.50563		-1.53578	-1.35681
-1.5353	-1.3388		-1.53478	-0.881762		-1.53521	-0.961404		-1.53481	-0.789423		-1.53524	-0.542701		-1.53466	-0.459222		-1.5452	-0.393688		-1.53497	0.122175		-1.53456	-1.50588		-1.53495	-1.35763
-1.53446	-1.33961		-1.53395	-0.882423		-1.53438	-0.961641		-1.53397	-0.790773		-1.53441	-0.543389		-1.53382	-0.460664		-1.54437	-0.395258		-1.53414	0.166065		-1.53373	-1.50611		-1.53412	-1.35812
-1.53363	-1.34037		-1.53312	-0.883096		-1.53355	-0.961909		-1.53314	-0.792133		-1.53358	-0.544038		-1.53299	-0.462104		-1.54354	-0.396818		-1.53331	0.210281		-1.53289	-1.50632		-1.53329	-1.35815
-1.5328	-1.34113		-1.53228	-0.883869		-1.53272	-0.962212		-1.53231	-0.793483		-1.53275	-0.544614		-1.53216	-0.463567		-1.54271	-0.398377		-1.53247	0.25441		-1.53206	-1.50654		-1.53245	-1.35806
-1.53197	-1.3419		-1.53145	-0.884659		-1.53189	-0.962586		-1.53148	-0.794846		-1.53192	-0.545163		-1.53133	-0.465019		-1.54188	-0.399809		-1.53164	0.298467		-1.53123	-1.50676		-1.53162	-1.35797
-1.53114	-1.34254		-1.53062	-0.885448		-1.53105	-0.963299		-1.53064	-0.796293		-1.53108	-0.545713		-1.53049	-0.466103		-1.54104	-0.401067		-1.53081	0.342786		-1.5304	-1.50697		-1.53079	-1.35781
-1.5303	-1.3429		-1.52979	-0.886235		-1.53022	-0.964274		-1.52981	-0.797734		-1.53025	-0.546243		-1.52966	-0.46718		-1.54021	-0.402287		-1.52998	0.386945		-1.52956	-1.50712		-1.52996	-1.35736
-1.52947	-1.3431		-1.52895	-0.886937		-1.52939	-0.965252		-1.52898	-0.799204		-1.52942	-0.546662		-1.52883	-0.468142		-1.53938	-0.40354		-1.52915	0.432224		-1.52873	-1.50706		-1.52913	-1.35681
-1.52864	-1.34333		-1.52812	-0.887522		-1.52856	-0.96623		-1.52815	-0.800723		-1.52859	-0.546998		-1.528	-0.46908		-1.53855	-0.404827		-1.52831	0.477699		-1.5279	-1.50679		-1.52829	-1.35626
-1.52781	-1.34363		-1.52729	-0.88811		-1.52772	-0.967225		-1.52732	-0.802239		-1.52775	-0.547334		-1.52716	-0.470023		-1.53772	-0.40612		-1.52748	0.523004		-1.52707	-1.50651		-1.52746	-1.35627
-1.52697	-1.34398		-1.52646	-0.888736		-1.52689	-0.968273		-1.52648	-0.803767		-1.52692	-0.54756		-1.52633	-0.470966		-1.53688	-0.407417		-1.52665	0.568487		-1.52624	-1.50624		-1.52663	-1.35652
-1.52614	-1.34433		-1.52563	-0.889483		-1.52606	-0.969347		-1.52565	-0.805274		-1.52609	-0.547684		-1.5255	-0.471911		-1.53605	-0.40858		-1.52582	0.61369		-1.5254	-1.50599		-1.5258	-1.35678
-1.52531	-1.34468		-1.52479	-0.890235		-1.52523	-0.970382		-1.52482	-0.806553		-1.52526	-0.547809		-1.52467	-0.473032		-1.53522	-0.409492		-1.52499	0.658766		-1.52457	-1.50584		-1.52496	-1.35703
-1.52448	-1.34507		-1.52396	-0.890982		-1.5244	-0.971367		-1.52399	-0.807731		-1.52443	-0.547935		-1.52383	-0.474227		-1.53439	-0.410286		-1.52415	0.704158		-1.52374	-1.50579		-1.52413	-1.35734
-1.52365	-1.34551		-1.52313	-0.891725		-1.52356	-0.972336		-1.52316	-0.808927		-1.52359	-0.547927		-1.523	-0.475631		-1.53356	-0.411069		-1.52332	0.747086		-1.52291	-1.50573		-1.5233	-1.35771
-1.52281	-1.34596		-1.5223	-0.892406		-1.52273	-0.973303		-1.52232	-0.810335		-1.52276	-0.547713		-1.52217	-0.477484		-1.53272	-0.411824		-1.52249	0.788995		-1.52208	-1.50565		-1.52247	-1.35811
-1.52198	-1.34651		-1.52146	-0.893078		-1.5219	-0.974276		-1.52149	-0.811807		-1.52193	-0.547423		-1.52134	-0.479337		-1.53189	-0.412565		-1.52166	0.83096		-1.52124	-1.50555		-1.52164	-1.35839
-1.52115	-1.34721		-1.52063	-0.893777		-1.52107	-0.974862		-1.52066	-0.813275		-1.5211	-0.547146		-1.5205	-0.481193		-1.53106	-0.413306		-1.52082	0.87276		-1.52041	-1.50545		-1.5208	-1.35847
-1.52032	-1.34791		-1.5198	-0.894753		-1.52024	-0.975128		-1.51983	-0.814739		-1.52027	-0.546895		-1.51967	-0.483036		-1.53023	-0.414039		-1.51999	0.914735		-1.51958	-1.50535		-1.51997	-1.35847
-1.51948	-1.34862		-1.51897	-0.895842		-1.5194	-0.975376		-1.51899	-0.816187		-1.51943	-0.546655		-1.51884	-0.48467		-1.5294	-0.414684		-1.51916	0.956457		-1.51875	-1.50521		-1.51914	-1.35847
-1.51865	-1.34932		-1.51814	-0.896931		-1.51857	-0.975581		-1.51816	-0.817613		-1.5186	-0.546414		-1.51801	-0.48599		-1.52856	-0.415259		-1.51833	0.998111		-1.51791	-1.50502		-1.51831	-1.35848
-1.51782	-1.34996		-1.5173	-0.898019		-1.51774	-0.975764		-1.51733	-0.819026		-1.51777	-0.546174		-1.51717	-0.487309		-1.52773	-0.415834		-1.5175	1.03977		-1.51708	-1.50487		-1.51748	-1.35832
-1.51699	-1.35053		-1.51647	-0.899043		-1.51691	-0.975946		-1.5165	-0.820359		-1.51694	-0.546291		-1.51634	-0.48867		-1.5269	-0.416319		-1.51666	1.07912		-1.51625	-1.50503		-1.51664	-1.35801
-1.51616	-1.35111		-1.51564	-0.89974		-1.51607	-0.976129		-1.51567	-0.821608		-1.51611	-0.546843		-1.51551	-0.490048		-1.52607	-0.416669		-1.51583	1.11851		-1.51542	-1.50548		-1.51581	-1.35769
-1.51532	-1.35173		-1.51481	-0.900439		-1.51524	-0.97626		-1.51483	-0.82286		-1.51527	-0.547496		-1.51468	-0.491415		-1.52523	-0.416969		-1.515	1.15748		-1.51458	-1.50593		-1.51498	-1.35766
-1.51449	-1.35238		-1.51397	-0.901227		-1.51441	-0.976229		-1.514	-0.824115		-1.51444	-0.548515		-1.51385	-0.492787		-1.5244	-0.417268		-1.51417	1.19666		-1.51375	-1.50638		-1.51415	-1.35789
-1.51366	-1.35302		-1.51314	-0.902263		-1.51358	-0.976105		-1.51317	-0.825314		-1.51361	-0.549932		-1.51301	-0.494148		-1.52357	-0.417598		-1.51334	1.23525		-1.51292	-1.50683		-1.51331	-1.35812
-1.51283	-1.35367		-1.51231	-0.903291		-1.51275	-0.976132		-1.51234	-0.826018		-1.51278	-0.551442		-1.51218	-0.495369		-1.52274	-0.417977		-1.5125	1.27324		-1.51209	-1.50724		-1.51248	-1.35835
-1.512	-1.3543		-1.51148	-0.904334		-1.51191	-0.976287		-1.51151	-0.8266		-1.51194	-0.553027		-1.51135	-0.496519		-1.5219	-0.418387		-1.51167	1.31085		-1.51126	-1.50764		-1.51165	-1.35859
-1.51116	-1.35487		-1.51065	-0.905397		-1.51108	-0.976454		-1.51067	-0.827212		-1.51111	-0.55457		-1.51052	-0.497511		-1.52107	-0.418837		-1.51084	1.34927		-1.51042	-1.50798		-1.51082	-1.35894
-1.51033	-1.35543		-1.50981	-0.906768		-1.51025	-0.97662		-1.50984	-0.828031		-1.51028	-0.55581		-1.50968	-0.498009		-1.52024	-0.419446		-1.51001	1.38767		-1.50959	-1.50821		-1.50999	-1.35938
-1.5095	-1.35607		-1.50898	-0.908415		-1.50942	-0.976787		-1.50901	-0.828863		-1.50945	-0.55662		-1.50885	-0.498468		-1.51941	-0.420328		-1.50917	1.42676		-1.50876	-1.50841		-1.50916	-1.35989
-1.50867	-1.35679		-1.50815	-0.909971		-1.50859	-0.977312		-1.50818	-0.82976		-1.50861	-0.55743		-1.50802	-0.498954		-1.51858	-0.421211		-1.50834	1.4654		-1.50793	-1.5086		-1.50832	-1.36058
-1.50784	-1.35751		-1.50732	-0.910925		-1.50775	-0.978173		-1.50734	-0.83068		-1.50778	-0.558241		-1.50719	-0.499471		-1.51775	-0.422094		-1.50751	1.504		-1.5071	-1.5088		-1.50749	-1.36136
-1.507	-1.35823		-1.50649	-0.911645		-1.50692	-0.979012		-1.50651	-0.831601		-1.50695	-0.559052		-1.50635	-0.50007		-1.51691	-0.423042		-1.50668	1.53979		-1.50626	-1.50899		-1.50666	-1.36214
-1.50617	-1.35893		-1.50565	-0.912368		-1.50609	-0.979676		-1.50568	-0.832528		-1.50612	-0.559863		-1.50552	-0.500799		-1.51608	-0.424186		-1.50584	1.57561		-1.50543	-1.50916		-1.50583	-1.36292
-1.50534	-1.35942		-1.50482	-0.913085		-1.50526	-0.980254		-1.50485	-0.833453		-1.50529	-0.560676		-1.50469	-0.501555		-1.51525	-0.425434		-1.50501	1.61115		-1.5046	-1.50933		-1.50499	-1.36374
-1.50451	-1.35971		-1.50399	-0.91371		-1.50442	-0.980859		-1.50401	-0.834503		-1.50446	-0.561492		-1.50386	-0.50283		-1.51442	-0.426723		-1.50418	1.64383		-1.50377	-1.50955		-1.50416	-1.36464
-1.50367	-1.35999		-1.50316	-0.913778		-1.50359	-0.981502		-1.50318	-0.835631		-1.50362	-0.562327		-1.50303	-0.504584		-1.51358	-0.428135		-1.50335	1.67626		-1.50293	-1.50985		-1.50333	-1.36557
-1.50284	-1.36023		-1.50232	-0.913786		-1.50276	-0.982133		-1.50235	-0.836769		-1.50279	-0.563173		-1.50219	-0.506408		-1.51275	-0.42959		-1.50252	1.70868		-1.5021	-1.51014		-1.5025	-1.36655
-1.50201	-1.36047		-1.50149	-0.913792		-1.50193	-0.982587		-1.50152	-0.837906		-1.50196	-0.563954		-1.50136	-0.508229		-1.51192	-0.431045		-1.50168	1.73927		-1.50127	-1.51043		-1.50167	-1.3676
-1.50118	-1.36071		-1.50066	-0.914508		-1.5011	-0.982761		-1.50069	-0.839044		-1.50113	-0.564549		-1.50053	-0.510053		-1.51109	-0.432499		-1.50085	1.76493		-1.50044	-1.51068		-1.50083	-1.36867
-1.50035	-1.36095		-1.49983	-0.915586		-1.50026	-0.983151		-1.49985	-0.840331		-1.50029	-0.56502		-1.4997	-0.511517		-1.51025	-0.433758		-1.50002	1.78799		-1.49961	-1.51077		-1.5	-1.36973
-1.49951	-1.36126		-1.49899	-0.916711		-1.49943	-0.984013		-1.49902	-0.841733		-1.49946	-0.565491		-1.49886	-0.512813		-1.50942	-0.434601		-1.49919	1.81184		-1.49877	-1.51074		-1.49917	-1.37076
-1.49868	-1.3617		-1.49816	-0.91784		-1.4986	-0.984982		-1.49819	-0.843044		-1.49863	-0.565948		-1.49803	-0.514097		-1.50859	-0.435446		-1.49836	1.83556		-1.49794	-1.51072		-1.49834	-1.37149
-1.49785	-1.36217		-1.49733	-0.919005		-1.49777	-0.985948		-1.49736	-0.844097		-1.4978	-0.566313		-1.4972	-0.515448		-1.50776	-0.436316		-1.49752	1.8579		-1.49711	-1.51071		-1.4975	-1.37203
-1.49702	-1.36254		-1.4965	-0.920244		-1.49694	-0.986915		-1.49653	-0.845114		-1.49696	-0.566561		-1.49637	-0.516797		-1.50693	-0.437237		-1.49669	1.87976		-1.49628	-1.51072		-1.49667	-1.37247
-1.49619	-1.36282		-1.49567	-0.921497		-1.4961	-0.987959		-1.49569	-0.846126		-1.49613	-0.566808		-1.49553	-0.51814		-1.50609	-0.438152		-1.49586	1.90161		-1.49544	-1.51072		-1.49584	-1.37267
-1.49535	-1.36311		-1.49483	-0.922696		-1.49527	-0.989186		-1.49486	-0.847142		-1.4953	-0.56705		-1.4947	-0.5195		-1.50526	-0.439069		-1.49503	1.92348		-1.49461	-1.51072		-1.49501	-1.37274
-1.49452	-1.3634		-1.494	-0.923698		-1.49444	-0.990391		-1.49403	-0.848155		-1.49447	-0.56728		-1.49387	-0.520754		-1.50443	-0.439927		-1.49419	1.92849		-1.49378	-1.51076		-1.49418	-1.3728
-1.49369	-1.36369		-1.49317	-0.924681		-1.49361	-0.991307		-1.4932	-0.848749		-1.49364	-0.567504		-1.49304	-0.521854		-1.5036	-0.440564		-1.49336	1.92137		-1.49295	-1.51085		-1.49334	-1.37287
-1.49286	-1.364		-1.49234	-0.925665		-1.49277	-0.991996		-1.49236	-0.849111		-1.4928	-0.56773		-1.4922	-0.522937		-1.50277	-0.441021		-1.49253	1.9122		-1.49212	-1.51094		-1.49251	-1.37321
-1.49202	-1.36437		-1.49151	-0.926647		-1.49194	-0.992682		-1.49153	-0.849646		-1.49197	-0.567986		-1.49137	-0.524089		-1.50193	-0.441489		-1.4917	1.90056		-1.49128	-1.51088		-1.49168	-1.37401
-1.49119	-1.36477		-1.49067	-0.927525		-1.49111	-0.993369		-1.4907	-0.850335		-1.49114	-0.568312		-1.49054	-0.525289		-1.5011	-0.441979		-1.49087	1.88721		-1.49045	-1.51068		-1.49085	-1.37499
-1.49036	-1.36526		-1.48984	-0.928378		-1.49028	-0.994003		-1.48987	-0.851041		-1.49031	-0.568674		-1.48971	-0.526484		-1.50027	-0.442488		-1.49003	1.87353		-1.48962	-1.51083		-1.49002	-1.3759
-1.48953	-1.36579		-1.48901	-0.929232		-1.48945	-0.994355		-1.48904	-0.851748		-1.48948	-0.569036		-1.48887	-0.527695		-1.49944	-0.442996		-1.4892	1.85985		-1.48879	-1.51133		-1.48918	-1.37673
-1.4887	-1.36632		-1.48818	-0.930211		-1.48861	-0.994372		-1.4882	-0.852457		-1.48864	-0.569504		-1.48804	-0.528886		-1.4986	-0.443503		-1.48837	1.8461		-1.48795	-1.51182		-1.48835	-1.37754
-1.48786	-1.36685		-1.48734	-0.931233		-1.48778	-0.994409		-1.48737	-0.853139		-1.48781	-0.570157		-1.48721	-0.530206		-1.49777	-0.443987		-1.48754	1.83136		-1.48712	-1.51187		-1.48752	-1.37834
-1.48703	-1.36736		-1.48651	-0.932262		-1.48695	-0.994475		-1.48654	-0.853775		-1.48698	-0.570829		-1.48638	-0.531545		-1.49694	-0.444427		-1.4867	1.81642		-1.48629	-1.51192		-1.48669	-1.37915
-1.4862	-1.36781		-1.48568	-0.933287		-1.48612	-0.994541		-1.48571	-0.854426		-1.48615	-0.571502		-1.48555	-0.53282		-1.49611	-0.444864		-1.48587	1.80117		-1.48546	-1.51197		-1.48585	-1.37949
-1.48537	-1.3682		-1.48485	-0.934285		-1.48529	-0.994608		-1.48487	-0.85526		-1.48531	-0.572258		-1.48471	-0.533992		-1.49528	-0.445343		-1.48504	1.78365		-1.48463	-1.51206		-1.48502	-1.37952
-1.48453	-1.36867		-1.48402	-0.935154		-1.48445	-0.994674		-1.48404	-0.856115		-1.48448	-0.573138		-1.48388	-0.535163		-1.49444	-0.445894		-1.48421	1.76562		-1.48379	-1.51217		-1.48419	-1.37952
-1.4837	-1.36925		-1.48318	-0.936018		-1.48362	-0.99477		-1.48321	-0.856967		-1.48365	-0.574011		-1.48305	-0.536321		-1.49361	-0.446454		-1.48338	1.74757		-1.48296	-1.51228		-1.48336	-1.37959
-1.48287	-1.36983		-1.48235	-0.936817		-1.48279	-0.994923		-1.48238	-0.857822		-1.48282	-0.574933		-1.48222	-0.537481		-1.49278	-0.447013		-1.48254	1.72946		-1.48213	-1.51214		-1.48253	-1.37969
-1.48204	-1.3704		-1.48152	-0.937043		-1.48196	-0.995094		-1.48155	-0.858675		-1.48199	-0.575957		-1.48138	-0.538469		-1.49195	-0.447577		-1.48171	1.71334		-1.4813	-1.51185		-1.48169	-1.37979
-1.48121	-1.37098		-1.48069	-0.937236		-1.48113	-0.995245		-1.48071	-0.859319		-1.48115	-0.577044		-1.48055	-0.539021		-1.49112	-0.448171		-1.48088	1.69838		-1.48047	-1.51157		-1.48086	-1.37988
-1.48037	-1.37148		-1.47985	-0.93743		-1.48029	-0.995361		-1.47988	-0.859888		-1.48032	-0.578129		-1.47972	-0.539544		-1.49028	-0.448781		-1.48005	1.68364		-1.47963	-1.5113		-1.48003	-1.38014
-1.47954	-1.37182		-1.47902	-0.937623		-1.47946	-0.99547		-1.47905	-0.860491		-1.47949	-0.579204		-1.47889	-0.540232		-1.48945	-0.449317		-1.47921	1.66684		-1.4788	-1.51104		-1.4792	-1.38058
-1.47871	-1.37216		-1.47819	-0.937535		-1.47863	-0.995579		-1.47822	-0.861122		-1.47866	-0.58025		-1.47805	-0.540942		-1.48862	-0.449663		-1.47838	1.64876		-1.47797	-1.51075		-1.47836	-1.38109
-1.47788	-1.37252		-1.47736	-0.937314		-1.4778	-0.995702		-1.47738	-0.861762		-1.47783	-0.581286		-1.47722	-0.541647		-1.48779	-0.449894		-1.47755	1.6304		-1.47714	-1.51044		-1.47753	-1.3818
-1.47705	-1.3729		-1.47653	-0.937089		-1.47696	-0.995865		-1.47655	-0.862389		-1.47699	-0.582343		-1.47639	-0.542349		-1.48696	-0.450126		-1.47672	1.61213		-1.4763	-1.51012		-1.4767	-1.38278
-1.47621	-1.37328		-1.47569	-0.937715		-1.47613	-0.996057		-1.47572	-0.863023		-1.47616	-0.583513		-1.47556	-0.543053		-1.48612	-0.450357		-1.47589	1.59386		-1.47547	-1.51015		-1.47587	-1.38383
-1.47538	-1.37366		-1.47486	-0.93859		-1.4753	-0.996279		-1.47489	-0.863737		-1.47533	-0.584803		-1.47472	-0.543723		-1.48529	-0.450656		-1.47505	1.5776		-1.47464	-1.51027		-1.47504	-1.38488
-1.47455	-1.37403		-1.47403	-0.939462		-1.47447	-0.996609		-1.47406	-0.864541		-1.4745	-0.586089		-1.47389	-0.544379		-1.48446	-0.451098		-1.47422	1.56179		-1.47381	-1.5104		-1.4742	-1.38593
-1.47372	-1.37436		-1.4732	-0.94034		-1.47364	-0.997032		-1.47322	-0.865413		-1.47367	-0.587374		-1.47306	-0.545288		-1.48363	-0.451605		-1.47339	1.54575		-1.47298	-1.51052		-1.47337	-1.3866
-1.47288	-1.37465		-1.47236	-0.941156		-1.4728	-0.997455		-1.47239	-0.866571		-1.47283	-0.588275		-1.47223	-0.546384		-1.48279	-0.452273		-1.47256	1.52807		-1.47214	-1.51053		-1.47254	-1.3871
-1.47205	-1.37493		-1.47153	-0.94169		-1.47197	-0.997877		-1.47156	-0.867745		-1.472	-0.588647		-1.47139	-0.547485		-1.48196	-0.453166		-1.47172	1.51001		-1.47131	-1.51022		-1.47171	-1.38757
-1.47122	-1.37515		-1.4707	-0.942228		-1.47114	-0.998184		-1.47073	-0.868923		-1.47117	-0.589018		-1.47056	-0.548596		-1.48113	-0.454057		-1.47089	1.4918		-1.47048	-1.50984		-1.47088	-1.38801
-1.47039	-1.37536		-1.46987	-0.942777		-1.47031	-0.998332		-1.4699	-0.870082		-1.47034	-0.589309		-1.46973	-0.549712		-1.4803	-0.45495		-1.47006	1.47382		-1.46965	-1.50938		-1.47004	-1.38846
-1.46956	-1.37556		-1.46904	-0.943425		-1.46948	-0.998464		-1.46906	-0.871224		-1.46951	-0.58946		-1.4689	-0.550939		-1.47947	-0.45583		-1.46923	1.45532		-1.46881	-1.50882		-1.46921	-1.38895
-1.46872	-1.37577		-1.4682	-0.944077		-1.46864	-0.998703		-1.46823	-0.872076		-1.46867	-0.589566		-1.46806	-0.552658		-1.47863	-0.456514		-1.4684	1.43633		-1.46798	-1.50824		-1.46838	-1.38944
-1.46789	-1.3759		-1.46737	-0.944722		-1.46781	-0.999227		-1.4674	-0.872907		-1.46784	-0.589671		-1.46723	-0.554459		-1.4778	-0.456982		-1.46757	1.41736		-1.46715	-1.50766		-1.46755	-1.38988
-1.46706	-1.37593		-1.46654	-0.945376		-1.46698	-0.999944		-1.46657	-0.873502		-1.46701	-0.589776		-1.4664	-0.556565		-1.47697	-0.457376		-1.46673	1.39623		-1.46632	-1.50709		-1.46671	-1.39015
-1.46623	-1.37598		-1.46571	-0.946661		-1.46615	-1.00066		-1.46574	-0.874067		-1.46618	-0.589879		-1.46557	-0.558669		-1.47614	-0.45764		-1.4659	1.37395		-1.46549	-1.5069		-1.46588	-1.3903
-1.4654	-1.37614		-1.46488	-0.948225		-1.46531	-1.00143		-1.4649	-0.874632		-1.46534	-0.589981		-1.46473	-0.56079		-1.47531	-0.457862		-1.46507	1.35157		-1.46465	-1.50692		-1.46505	-1.39041
-1.46456	-1.37648		-1.46404	-0.949794		-1.46448	-1.00233		-1.46407	-0.875195		-1.46451	-0.590099		-1.4639	-0.562893		-1.47447	-0.458086		-1.46424	1.3292		-1.46382	-1.50697		-1.46422	-1.39041
-1.46373	-1.37681		-1.46321	-0.951376		-1.46365	-1.00333		-1.46324	-0.875759		-1.46368	-0.590369		-1.46307	-0.565013		-1.47364	-0.458309		-1.4634	1.3068		-1.46299	-1.5069		-1.46339	-1.39036
-1.4629	-1.37715		-1.46238	-0.952986		-1.46282	-1.00432		-1.46241	-0.876179		-1.46285	-0.590801		-1.46224	-0.566489		-1.47281	-0.458465		-1.46257	1.28702		-1.46216	-1.5068		-1.46256	-1.3903
-1.46207	-1.3775		-1.46155	-0.954582		-1.46198	-1.00525		-1.46157	-0.876532		-1.46202	-0.591223		-1.46141	-0.567533		-1.47198	-0.458511		-1.46174	1.26789		-1.46132	-1.5067		-1.46172	-1.39025
-1.46124	-1.37788		-1.46071	-0.956188		-1.46115	-1.00612		-1.46074	-0.87712		-1.46118	-0.59162		-1.46057	-0.56839		-1.47114	-0.458566		-1.46091	1.2484		-1.46049	-1.5066		-1.46089	-1.39015
-1.4604	-1.37827		-1.45988	-0.957787		-1.46032	-1.00697		-1.45991	-0.878254		-1.46035	-0.59205		-1.45974	-0.569217		-1.47031	-0.458829		-1.46008	1.22774		-1.45966	-1.50648		-1.46006	-1.38998
-1.45957	-1.37862		-1.45905	-0.958599		-1.45949	-1.00783		-1.45908	-0.879393		-1.45952	-0.592671		-1.45891	-0.570046		-1.46948	-0.459262		-1.45924	1.20706		-1.45883	-1.5063		-1.45923	-1.38979
-1.45874	-1.37887		-1.45822	-0.959079		-1.45866	-1.00838		-1.45825	-0.880525		-1.45869	-0.593472		-1.45808	-0.570876		-1.46865	-0.459683		-1.45841	1.18646		-1.458	-1.50609		-1.45839	-1.38964
-1.45791	-1.37907		-1.45739	-0.959564		-1.45782	-1.00853		-1.45741	-0.881635		-1.45785	-0.594255		-1.45724	-0.571708		-1.46782	-0.460131		-1.45758	1.16575		-1.45716	-1.50588		-1.45756	-1.38956
-1.45707	-1.37927		-1.45655	-0.960268		-1.45699	-1.00859		-1.45658	-0.882746		-1.45702	-0.594948		-1.45641	-0.572484		-1.46698	-0.460602		-1.45675	1.14581		-1.45633	-1.50566		-1.45673	-1.38947
-1.45624	-1.37948		-1.45572	-0.961026		-1.45616	-1.00866		-1.45575	-0.8841		-1.45619	-0.595589		-1.45558	-0.573149		-1.46615	-0.461053		-1.45591	1.12745		-1.4555	-1.50544		-1.4559	-1.38939
-1.45541	-1.37979		-1.45489	-0.961782		-1.45533	-1.00874		-1.45492	-0.885585		-1.45536	-0.596232		-1.45475	-0.57384		-1.46532	-0.46145		-1.45508	1.10918		-1.45467	-1.50521		-1.45507	-1.38937
-1.45458	-1.38022		-1.45406	-0.962537		-1.4545	-1.00883		-1.45408	-0.886704		-1.45453	-0.596874		-1.45391	-0.574836		-1.46449	-0.461761		-1.45425	1.08993		-1.45384	-1.50499		-1.45423	-1.38957
-1.45375	-1.38065		-1.45322	-0.963353		-1.45366	-1.00891		-1.45325	-0.887581		-1.45369	-0.597515		-1.45308	-0.575942		-1.46365	-0.461715		-1.45342	1.06998		-1.453	-1.50481		-1.4534	-1.38995
-1.45291	-1.38122		-1.45239	-0.964377		-1.45283	-1.0091		-1.45242	-0.888426		-1.45286	-0.598176		-1.45225	-0.577048		-1.46282	-0.461532		-1.45259	1.04992		-1.45217	-1.50465		-1.45257	-1.39038
-1.45208	-1.38198		-1.45156	-0.965392		-1.452	-1.00951		-1.45159	-0.889272		-1.45203	-0.598844		-1.45142	-0.57815		-1.46199	-0.46135		-1.45175	1.0299		-1.45134	-1.50448		-1.45174	-1.3911
-1.45125	-1.38275		-1.45073	-0.966222		-1.45117	-1.01015		-1.45076	-0.890117		-1.4512	-0.599562		-1.45058	-0.579254		-1.46116	-0.461168		-1.45092	1.00986		-1.45051	-1.50443		-1.45091	-1.39207
-1.45042	-1.38351		-1.4499	-0.966876		-1.45033	-1.01083		-1.44992	-0.890792		-1.45036	-0.600411		-1.44975	-0.580296		-1.46033	-0.460981		-1.45009	0.992864		-1.44968	-1.50439		-1.45007	-1.39303
-1.44958	-1.38423		-1.44906	-0.967514		-1.4495	-1.0115		-1.44909	-0.891302		-1.44953	-0.601261		-1.44892	-0.581287		-1.45949	-0.460771		-1.44926	0.977249		-1.44884	-1.50436		-1.44924	-1.39399
-1.44875	-1.38487		-1.44823	-0.968097		-1.44867	-1.01202		-1.44826	-0.891819		-1.4487	-0.602109		-1.44809	-0.582282		-1.45866	-0.460546		-1.44842	0.962		-1.44801	-1.50433		-1.44841	-1.39502
-1.44792	-1.38548		-1.4474	-0.968687		-1.44784	-1.01236		-1.44743	-0.892744		-1.44787	-0.602961		-1.44725	-0.583295		-1.45783	-0.460445		-1.44759	0.946653		-1.44718	-1.50429		-1.44758	-1.39613
-1.44709	-1.3861		-1.44657	-0.969214		-1.44701	-1.0127		-1.44659	-0.89379		-1.44704	-0.603744		-1.44642	-0.584314		-1.457	-0.460638		-1.44676	0.930732		-1.44635	-1.50413		-1.44674	-1.39726
-1.44626	-1.38677		-1.44573	-0.969702		-1.44617	-1.01303		-1.44576	-0.894834		-1.4462	-0.604305		-1.44559	-0.58533		-1.45617	-0.460832		-1.44593	0.913745		-1.44551	-1.50393		-1.44591	-1.39828
-1.44542	-1.38744		-1.4449	-0.970184		-1.44534	-1.01333		-1.44493	-0.895878		-1.44537	-0.60487		-1.44476	-0.586349		-1.45533	-0.461026		-1.4451	0.89627		-1.44468	-1.50378		-1.44508	-1.39905
-1.44459	-1.38808		-1.44407	-0.970868		-1.44451	-1.01362		-1.4441	-0.896903		-1.44454	-0.605524		-1.44392	-0.587423		-1.4545	-0.461219		-1.44426	0.879001		-1.44385	-1.50371		-1.44425	-1.3997
-1.44376	-1.38867		-1.44324	-0.971603		-1.44368	-1.01391		-1.44327	-0.897771		-1.44371	-0.6062		-1.44309	-0.588594		-1.45367	-0.461385		-1.44343	0.863678		-1.44302	-1.50367		-1.44341	-1.40035
-1.44293	-1.38925		-1.44241	-0.972337		-1.44285	-1.01422		-1.44243	-0.898594		-1.44288	-0.606873		-1.44226	-0.58979		-1.45284	-0.461465		-1.4426	0.849276		-1.44219	-1.50363		-1.44258	-1.401
-1.4421	-1.38973		-1.44158	-0.973073		-1.44201	-1.01455		-1.4416	-0.89917		-1.44204	-0.607545		-1.44143	-0.591022		-1.452	-0.46158		-1.44177	0.834356		-1.44135	-1.50359		-1.44175	-1.40158
-1.44126	-1.39023		-1.44074	-0.973861		-1.44118	-1.01489		-1.44077	-0.899578		-1.44121	-0.608194		-1.4406	-0.592268		-1.45117	-0.461844		-1.44094	0.81864		-1.44052	-1.50373		-1.44092	-1.40212
-1.44043	-1.39076		-1.43991	-0.975144		-1.44035	-1.01522		-1.43994	-0.899959		-1.44038	-0.60874		-1.43976	-0.593516		-1.45034	-0.462166		-1.4401	0.802801		-1.43969	-1.50405		-1.44009	-1.40266
-1.4396	-1.39135		-1.43908	-0.976552		-1.43952	-1.01557		-1.43911	-0.900339		-1.43955	-0.609222		-1.43893	-0.594772		-1.44951	-0.462487		-1.43927	0.786892		-1.43886	-1.50441		-1.43925	-1.40308
-1.43877	-1.39193		-1.43825	-0.977945		-1.43868	-1.01596		-1.43827	-0.90072		-1.43871	-0.609762		-1.4381	-0.596007		-1.44868	-0.462808		-1.43844	0.770909		-1.43802	-1.50469		-1.43842	-1.4034
-1.43793	-1.39252		-1.43741	-0.979312		-1.43785	-1.01636		-1.43744	-0.901067		-1.43788	-0.610398		-1.43727	-0.597089		-1.44784	-0.463179		-1.43761	0.756739		-1.43719	-1.50487		-1.43759	-1.40373
-1.4371	-1.3931		-1.43658	-0.980675		-1.43702	-1.0168		-1.43661	-0.901385		-1.43705	-0.611032		-1.43643	-0.598139		-1.44701	-0.46374		-1.43677	0.744051		-1.43636	-1.50502		-1.43676	-1.40405
-1.43627	-1.39365		-1.43575	-0.98204		-1.43619	-1.0174		-1.43578	-0.901722		-1.43622	-0.611667		-1.4356	-0.599212		-1.44618	-0.464441		-1.43594	0.731689		-1.43553	-1.50517		-1.43593	-1.4042
-1.43544	-1.39417		-1.43492	-0.983409		-1.43536	-1.01809		-1.43494	-0.902286		-1.43539	-0.612284		-1.43477	-0.600316		-1.44535	-0.465182		-1.43511	0.718606		-1.4347	-1.50533		-1.43509	-1.40408
-1.43461	-1.39474		-1.43409	-0.98404		-1.43452	-1.0188		-1.43411	-0.902903		-1.43455	-0.612813		-1.43394	-0.601429		-1.44451	-0.466047		-1.43428	0.70515		-1.43386	-1.50515		-1.43426	-1.40385
-1.43377	-1.39546		-1.43325	-0.98434		-1.43369	-1.01948		-1.43328	-0.903519		-1.43372	-0.613198		-1.4331	-0.602541		-1.44368	-0.46698		-1.43344	0.691704		-1.43303	-1.50487		-1.43343	-1.40371
-1.43294	-1.39619		-1.43242	-0.9846		-1.43286	-1.02006		-1.43245	-0.904135		-1.43289	-0.613629		-1.43227	-0.603651		-1.44285	-0.467914		-1.43261	0.678218		-1.4322	-1.50458		-1.4326	-1.40373
-1.43211	-1.39693		-1.43159	-0.985016		-1.43203	-1.02053		-1.43161	-0.904691		-1.43206	-0.614212		-1.43144	-0.604539		-1.44202	-0.468847		-1.43178	0.664905		-1.43137	-1.50433		-1.43176	-1.40381
-1.43128	-1.39766		-1.43076	-0.985478		-1.4312	-1.021		-1.43078	-0.904989		-1.43123	-0.614912		-1.43061	-0.605231		-1.44119	-0.469672		-1.43095	0.653089		-1.43053	-1.50411		-1.43093	-1.4039
-1.43045	-1.39841		-1.42992	-0.985943		-1.43036	-1.02153		-1.42995	-0.905239		-1.43039	-0.615608		-1.42978	-0.605892		-1.44036	-0.47022		-1.43012	0.641771		-1.4297	-1.50389		-1.4301	-1.40399
-1.42961	-1.39922		-1.42909	-0.986406		-1.42953	-1.02224		-1.42912	-0.905494		-1.42956	-0.616304		-1.42894	-0.607		-1.43952	-0.470776		-1.42928	0.630099		-1.42887	-1.50367		-1.42927	-1.40407
-1.42878	-1.40002		-1.42826	-0.986864		-1.4287	-1.02302		-1.42829	-0.905764		-1.42873	-0.617057		-1.42811	-0.60838		-1.43869	-0.471389		-1.42845	0.617438		-1.42804	-1.50352		-1.42844	-1.40416
-1.42795	-1.40065		-1.42743	-0.987234		-1.42787	-1.0238		-1.42745	-0.906038		-1.4279	-0.617967		-1.42728	-0.609811		-1.43786	-0.472119		-1.42762	0.604405		-1.42721	-1.50348		-1.42761	-1.40424
-1.42712	-1.40108		-1.4266	-0.987592		-1.42704	-1.0245		-1.42662	-0.906306		-1.42707	-0.618938		-1.42644	-0.611235		-1.43703	-0.47285		-1.42679	0.591325		-1.42637	-1.50345		-1.42677	-1.40425
-1.42629	-1.4015		-1.42576	-0.987947		-1.4262	-1.02493		-1.42579	-0.906578		-1.42623	-0.619962		-1.42561	-0.612594		-1.43619	-0.473581		-1.42596	0.578351		-1.42554	-1.50344		-1.42594	-1.40416
-1.42545	-1.40193		-1.42493	-0.988349		-1.42537	-1.02513		-1.42496	-0.90705		-1.4254	-0.621056		-1.42478	-0.613693		-1.43536	-0.474364		-1.42512	0.567152		-1.42471	-1.50356		-1.42511	-1.40406
-1.42462	-1.40234		-1.4241	-0.988759		-1.42454	-1.0253		-1.42413	-0.907586		-1.42457	-0.62215		-1.42395	-0.614748		-1.43453	-0.475292		-1.42429	0.557241		-1.42388	-1.50374		-1.42428	-1.40396
-1.42379	-1.40267		-1.42327	-0.989169		-1.42371	-1.02533		-1.42329	-0.908125		-1.42374	-0.623244		-1.42312	-0.61571		-1.4337	-0.476268		-1.42346	0.547673		-1.42305	-1.50391		-1.42344	-1.40392
-1.42296	-1.40279		-1.42243	-0.98958		-1.42287	-1.02519		-1.42246	-0.908849		-1.4229	-0.624329		-1.42228	-0.616274		-1.43287	-0.47723		-1.42263	0.537782		-1.42221	-1.50409		-1.42261	-1.40398
-1.42212	-1.40293		-1.4216	-0.989981		-1.42204	-1.02505		-1.42163	-0.909653		-1.42207	-0.625294		-1.42145	-0.616774		-1.43203	-0.478146		-1.42179	0.527851		-1.42138	-1.50436		-1.42178	-1.40409
-1.42129	-1.40312		-1.42077	-0.990363		-1.42121	-1.02491		-1.4208	-0.91047		-1.42124	-0.626056		-1.42062	-0.617274		-1.4312	-0.479031		-1.42096	0.517857		-1.42055	-1.50468		-1.42095	-1.40419
-1.42046	-1.40333		-1.41994	-0.990741		-1.42038	-1.02481		-1.41996	-0.911282		-1.42041	-0.626744		-1.41979	-0.617773		-1.43037	-0.479915		-1.42013	0.507863		-1.41972	-1.505		-1.42012	-1.4044
-1.41963	-1.40355		-1.41911	-0.991161		-1.41955	-1.0248		-1.41913	-0.911899		-1.41958	-0.627237		-1.41895	-0.618437		-1.42954	-0.48077		-1.4193	0.498263		-1.41888	-1.50533		-1.41928	-1.40468
-1.4188	-1.40376		-1.41827	-0.991661		-1.41871	-1.02479		-1.4183	-0.912009		-1.41874	-0.627665		-1.41812	-0.619145		-1.4287	-0.481441		-1.41846	0.489645		-1.41805	-1.50568		-1.41845	-1.40495
-1.41796	-1.40401		-1.41744	-0.992169		-1.41788	-1.02468		-1.41747	-0.912042		-1.41791	-0.628093		-1.41729	-0.619858		-1.42787	-0.481866		-1.41763	0.481276		-1.41722	-1.50602		-1.41762	-1.40521
-1.41713	-1.40436		-1.41661	-0.992681		-1.41705	-1.02429		-1.41664	-0.912066		-1.41708	-0.628522		-1.41646	-0.620641		-1.42704	-0.482291		-1.4168	0.472602		-1.41639	-1.50637		-1.41679	-1.40542
-1.4163	-1.40477		-1.41578	-0.993187		-1.41622	-1.02377		-1.4158	-0.912018		-1.41625	-0.628985		-1.41562	-0.621716		-1.42621	-0.482691		-1.41597	0.463304		-1.41555	-1.50673		-1.41595	-1.40559
-1.41547	-1.40523		-1.41494	-0.9935		-1.41539	-1.02325		-1.41497	-0.911959		-1.41541	-0.629532		-1.41479	-0.62283		-1.42538	-0.483041		-1.41514	0.453904		-1.41472	-1.50709		-1.41512	-1.40576
-1.41464	-1.40584		-1.41411	-0.993742		-1.41455	-1.02273		-1.41414	-0.9119		-1.41458	-0.630108		-1.41396	-0.623944		-1.42454	-0.483385		-1.4143	0.444488		-1.41389	-1.50746		-1.41429	-1.40599
-1.4138	-1.40645		-1.41328	-0.993977		-1.41372	-1.0222		-1.41331	-0.911841		-1.41375	-0.630617		-1.41313	-0.625063		-1.42371	-0.483729		-1.41347	0.434974		-1.41306	-1.50778		-1.41346	-1.4064
-1.41297	-1.40706		-1.41245	-0.994328		-1.41289	-1.02165		-1.41247	-0.912269		-1.41292	-0.631059		-1.41229	-0.625868		-1.42288	-0.484216		-1.41264	0.426436		-1.41223	-1.50793		-1.41263	-1.40698
-1.41214	-1.40767		-1.41162	-0.994775		-1.41206	-1.02111		-1.41164	-0.912889		-1.41209	-0.631501		-1.41146	-0.626633		-1.42205	-0.485027		-1.41181	0.418675		-1.41139	-1.50799		-1.41179	-1.40756
-1.41131	-1.40819		-1.41078	-0.995227		-1.41122	-1.0207		-1.41081	-0.913528		-1.41125	-0.631943		-1.41063	-0.627401		-1.42122	-0.48595		-1.41098	0.411002		-1.41056	-1.50806		-1.41096	-1.4081
-1.41047	-1.40846		-1.40995	-0.99568		-1.41039	-1.02052		-1.40998	-0.914143		-1.41042	-0.632377		-1.4098	-0.628229		-1.42038	-0.486869		-1.41014	0.402802		-1.40973	-1.50813		-1.41013	-1.4084
-1.40964	-1.40867		-1.40912	-0.996299		-1.40956	-1.02034		-1.40915	-0.914733		-1.40959	-0.632739		-1.40897	-0.629111		-1.41955	-0.487777		-1.40931	0.394411		-1.4089	-1.50811		-1.4093	-1.4084
-1.40881	-1.40858		-1.40829	-0.997103		-1.40873	-1.02016		-1.40831	-0.915318		-1.40876	-0.63299		-1.40813	-0.629995		-1.41872	-0.488681		-1.40848	0.385979		-1.40807	-1.50805		-1.40847	-1.40839
-1.40798	-1.40821		-1.40745	-0.997924		-1.4079	-1.02001		-1.40748	-0.915904		-1.40793	-0.633147		-1.4073	-0.630881		-1.41789	-0.489584		-1.40765	0.377604		-1.40723	-1.508		-1.40763	-1.40838
-1.40714	-1.40785		-1.40662	-0.99874		-1.40706	-1.02003		-1.40665	-0.916441		-1.40709	-0.633095		-1.40647	-0.631753		-1.41705	-0.490457		-1.40681	0.369569		-1.4064	-1.50839		-1.4068	-1.40838
-1.40631	-1.40748		-1.40579	-0.999364		-1.40623	-1.0202		-1.40582	-0.916508		-1.40626	-0.632948		-1.40563	-0.632601		-1.41622	-0.491142		-1.40598	0.362859		-1.40557	-1.50907		-1.40597	-1.40837
-1.40548	-1.4071		-1.40496	-0.99992		-1.4054	-1.02049		-1.40498	-0.916524		-1.40543	-0.632789		-1.4048	-0.633452		-1.41539	-0.491561		-1.40515	0.356441		-1.40474	-1.5098		-1.40514	-1.40836
-1.40465	-1.40667		-1.40413	-1.00047		-1.40457	-1.0211		-1.40415	-0.916541		-1.4046	-0.632631		-1.40397	-0.63428		-1.41456	-0.492006		-1.40432	0.349909		-1.4039	-1.51052		-1.4043	-1.40844
-1.40382	-1.40623		-1.40329	-1.00102		-1.40373	-1.0219		-1.40332	-0.916929		-1.40376	-0.632461		-1.40314	-0.634912		-1.41373	-0.492469		-1.40349	0.342929		-1.40307	-1.5112		-1.40347	-1.40876
-1.40298	-1.40595		-1.40246	-1.00133		-1.4029	-1.0227		-1.40249	-0.917364		-1.40293	-0.632191		-1.40231	-0.635483		-1.41289	-0.492843		-1.40265	0.335877		-1.40224	-1.5118		-1.40264	-1.40924
-1.40215	-1.40609		-1.40163	-1.00163		-1.40207	-1.0235		-1.40166	-0.917828		-1.4021	-0.631897		-1.40147	-0.636072		-1.41206	-0.493194		-1.40182	0.328859		-1.40141	-1.51238		-1.40181	-1.40969
-1.40132	-1.40626		-1.4008	-1.00193		-1.40124	-1.02428		-1.40082	-0.918311		-1.40127	-0.631694		-1.40064	-0.636699		-1.41123	-0.493546		-1.40099	0.32178		-1.40058	-1.51288		-1.40098	-1.41
-1.40049	-1.40644		-1.39997	-1.00226		-1.40041	-1.02503		-1.39999	-0.918997		-1.40044	-0.632168		-1.39981	-0.63731		-1.4104	-0.493876		-1.40016	0.315377		-1.39974	-1.51274		-1.40014	-1.41015
-1.39966	-1.40661		-1.39913	-1.00265		-1.39957	-1.02575		-1.39916	-0.919879		-1.3996	-0.632714		-1.39898	-0.637902		-1.40956	-0.494042		-1.39932	0.309717		-1.39891	-1.51238		-1.39931	-1.41029
-1.39882	-1.40674		-1.3983	-1.00303		-1.39874	-1.02637		-1.39833	-0.920806		-1.39877	-0.63326		-1.39814	-0.638492		-1.40873	-0.494144		-1.39849	0.304178		-1.39808	-1.51202		-1.39848	-1.41044
-1.39799	-1.40682		-1.39747	-1.00342		-1.39791	-1.02687		-1.3975	-0.921696		-1.39794	-0.633804		-1.39731	-0.639309		-1.4079	-0.494253		-1.39766	0.298289		-1.39725	-1.51166		-1.39765	-1.41069
-1.39716	-1.40692		-1.39664	-1.00383		-1.39708	-1.02741		-1.39666	-0.922472		-1.39711	-0.634302		-1.39648	-0.64038		-1.40707	-0.494429		-1.39683	0.292269		-1.39641	-1.51138		-1.39682	-1.41105
-1.39633	-1.40711		-1.3958	-1.00425		-1.39624	-1.02795		-1.39583	-0.923199		-1.39628	-0.634686		-1.39565	-0.641524		-1.40624	-0.494687		-1.396	0.286237		-1.39558	-1.51121		-1.39598	-1.41142
-1.39549	-1.40737		-1.39497	-1.00464		-1.39541	-1.02848		-1.395	-0.923925		-1.39544	-0.635039		-1.39481	-0.642666		-1.40541	-0.494944		-1.39516	0.280453		-1.39475	-1.51105		-1.39515	-1.41171
-1.39466	-1.40763		-1.39414	-1.00502		-1.39458	-1.02885		-1.39417	-0.924629		-1.39461	-0.635128		-1.39398	-0.643792		-1.40457	-0.4952		-1.39433	0.275088		-1.39392	-1.51101		-1.39432	-1.41187
-1.39383	-1.4079		-1.39331	-1.00578		-1.39375	-1.02909		-1.39333	-0.925142		-1.39378	-0.634772		-1.39315	-0.644883		-1.40374	-0.495436		-1.3935	0.270331		-1.39309	-1.51107		-1.39349	-1.41198
-1.393	-1.4081		-1.39248	-1.00673		-1.39292	-1.02937		-1.3925	-0.925565		-1.39295	-0.634418		-1.39232	-0.645962		-1.40291	-0.49554		-1.39267	0.265576		-1.39225	-1.51116		-1.39265	-1.41209
-1.39217	-1.40817		-1.39164	-1.00771		-1.39209	-1.02981		-1.39167	-0.925986		-1.39211	-0.634062		-1.39148	-0.647036		-1.40208	-0.495563		-1.39183	0.260509		-1.39142	-1.51125		-1.39182	-1.41214
-1.39133	-1.40822		-1.39081	-1.00869		-1.39125	-1.0304		-1.39084	-0.926551		-1.39128	-0.633682		-1.39065	-0.648063		-1.40124	-0.49566		-1.391	0.254779		-1.39059	-1.51134		-1.39099	-1.41204
-1.3905	-1.40821		-1.38998	-1.00953		-1.39042	-1.03099		-1.39001	-0.927225		-1.39045	-0.633147		-1.38982	-0.649069		-1.40041	-0.496177		-1.39017	0.2487		-1.38976	-1.51139		-1.39016	-1.41184
-1.38967	-1.4079		-1.38915	-1.01031		-1.38959	-1.03158		-1.38917	-0.927917		-1.38962	-0.632479		-1.38899	-0.650078		-1.39958	-0.496738		-1.38934	0.242616		-1.38892	-1.51142		-1.38933	-1.41169
-1.38884	-1.40742		-1.38831	-1.01108		-1.38876	-1.03213		-1.38834	-0.928606		-1.38879	-0.631872		-1.38816	-0.651079		-1.39875	-0.497298		-1.38851	0.236528		-1.38809	-1.5113		-1.38849	-1.41177
-1.38801	-1.40694		-1.38748	-1.01171		-1.38792	-1.03249		-1.38751	-0.929288		-1.38795	-0.631614		-1.38732	-0.651706		-1.39792	-0.497856		-1.38767	0.230772		-1.38726	-1.50984		-1.38766	-1.41202
-1.38717	-1.40647		-1.38665	-1.01195		-1.38709	-1.03276		-1.38668	-0.929957		-1.38712	-0.631562		-1.38649	-0.652014		-1.39708	-0.498373		-1.38684	0.225944		-1.38643	-1.50801		-1.38683	-1.41228
-1.38634	-1.40614		-1.38582	-1.01206		-1.38626	-1.033		-1.38584	-0.930622		-1.38629	-0.631511		-1.38566	-0.652256		-1.39625	-0.49875		-1.38601	0.221573		-1.3856	-1.50619		-1.386	-1.41254
-1.38551	-1.40606		-1.38499	-1.01217		-1.38543	-1.03302		-1.38501	-0.931281		-1.38546	-0.631455		-1.38483	-0.652677		-1.39542	-0.499115		-1.38518	0.217211		-1.38476	-1.50436		-1.38516	-1.41286
-1.38468	-1.40598		-1.38415	-1.01228		-1.3846	-1.03299		-1.38418	-0.931909		-1.38463	-0.631359		-1.38399	-0.653247		-1.39459	-0.49941		-1.38435	0.212873		-1.38393	-1.50252		-1.38433	-1.41328
-1.38384	-1.40589		-1.38332	-1.01235		-1.38376	-1.03296		-1.38335	-0.932524		-1.38379	-0.631179		-1.38316	-0.653844		-1.39376	-0.499644		-1.38351	0.208537		-1.3831	-1.50053		-1.3835	-1.41373
-1.38301	-1.40572		-1.38249	-1.01241		-1.38293	-1.03294		-1.38252	-0.933137		-1.38296	-0.630998		-1.38233	-0.654442		-1.39292	-0.499876		-1.38268	0.204203		-1.38227	-1.49852		-1.38267	-1.4141
-1.38218	-1.40554		-1.38166	-1.01247		-1.3821	-1.03303		-1.38168	-0.933754		-1.38213	-0.630772		-1.3815	-0.655121		-1.39209	-0.500108		-1.38185	0.199864		-1.38144	-1.49071		-1.38184	-1.41433
-1.38135	-1.40536		-1.38082	-1.01268		-1.38127	-1.03333		-1.38085	-0.934216		-1.3813	-0.630352		-1.38066	-0.656153		-1.39126	-0.500349		-1.38102	0.195728		-1.3806	-1.47557		-1.38101	-1.41452
-1.38052	-1.40518		-1.37999	-1.01317		-1.38043	-1.03363		-1.38002	-0.934574		-1.38047	-0.629908		-1.37983	-0.65731		-1.39043	-0.500635		-1.38018	0.191725		-1.37977	-1.45917		-1.38017	-1.41471
-1.37968	-1.40494		-1.37916	-1.01375		-1.3796	-1.03392		-1.37919	-0.934917		-1.37963	-0.629466		-1.379	-0.658434		-1.38959	-0.500958		-1.37935	0.187736		-1.37894	-1.4428		-1.37934	-1.4149
-1.37885	-1.40467		-1.37833	-1.01433		-1.37877	-1.03415		-1.37835	-0.935416		-1.3788	-0.629068		-1.37817	-0.65928		-1.38876	-0.501258		-1.37852	0.183087		-1.37811	-1.42628		-1.37851	-1.41501
-1.37802	-1.40444		-1.3775	-1.01487		-1.37794	-1.03438		-1.37752	-0.936016		-1.37797	-0.628881		-1.37733	-0.66004		-1.38793	-0.501459		-1.37769	0.178066		-1.37728	-1.40982		-1.37768	-1.41502
-1.37719	-1.40453		-1.37666	-1.01534		-1.37711	-1.03461		-1.37669	-0.936625		-1.37714	-0.628774		-1.3765	-0.660795		-1.3871	-0.501646		-1.37686	0.17303		-1.37644	-1.39331		-1.37684	-1.41506
-1.37636	-1.4048		-1.37583	-1.01579		-1.37627	-1.03491		-1.37586	-0.937238		-1.3763	-0.628682		-1.37567	-0.661554		-1.38626	-0.501835		-1.37602	0.168005		-1.37561	-1.37688		-1.37601	-1.4153
-1.37552	-1.40508		-1.375	-1.01623		-1.37544	-1.0355		-1.37503	-0.937862		-1.37547	-0.628687		-1.37484	-0.662251		-1.38543	-0.502023		-1.37519	0.163175		-1.37478	-1.35619		-1.37518	-1.41577
-1.37469	-1.40536		-1.37417	-1.01668		-1.37461	-1.03625		-1.37419	-0.938542		-1.37464	-0.628834		-1.374	-0.662676		-1.3846	-0.502227		-1.37436	0.158955		-1.37395	-1.33459		-1.37435	-1.41624
-1.37386	-1.40561		-1.37334	-1.01713		-1.37378	-1.037		-1.37336	-0.939248		-1.37381	-0.62898		-1.37317	-0.663028		-1.38377	-0.502489		-1.37353	0.154989		-1.37311	-1.31414		-1.37352	-1.41671
-1.37303	-1.40568		-1.3725	-1.01758		-1.37295	-1.03781		-1.37253	-0.939912		-1.37298	-0.629137		-1.37234	-0.663705		-1.38294	-0.502828		-1.37269	0.150998		-1.37228	-1.29491		-1.37268	-1.41711
-1.3722	-1.40575		-1.37167	-1.01802		-1.37211	-1.03867		-1.3717	-0.9402		-1.37214	-0.62935		-1.37151	-0.664617		-1.3821	-0.50349		-1.37186	0.146953		-1.37145	-1.2752		-1.37185	-1.4173
-1.37136	-1.40578		-1.37084	-1.01837		-1.37128	-1.03953		-1.37087	-0.940363		-1.37131	-0.629646		-1.37067	-0.665568		-1.38127	-0.504408		-1.37103	0.142891		-1.37062	-1.25443		-1.37102	-1.41737
-1.37053	-1.4057		-1.37001	-1.01862		-1.37045	-1.04039		-1.37003	-0.940526		-1.37048	-0.629941		-1.36984	-0.666522		-1.38044	-0.505322		-1.3702	0.138831		-1.36979	-1.23317		-1.37019	-1.41732
-1.3697	-1.40562		-1.36918	-1.01885		-1.36962	-1.04116		-1.3692	-0.940688		-1.36965	-0.630288		-1.36901	-0.667474		-1.37961	-0.506233		-1.36937	0.134768		-1.36895	-1.21411		-1.36936	-1.41711
-1.36887	-1.40554		-1.36834	-1.01897		-1.36878	-1.04166		-1.36837	-0.940871		-1.36882	-0.630834		-1.36818	-0.668372		-1.37878	-0.507157		-1.36853	0.131205		-1.36812	-1.19815		-1.36852	-1.41685
-1.36803	-1.4055		-1.36751	-1.01895		-1.36795	-1.04216		-1.36754	-0.941078		-1.36798	-0.631453		-1.36735	-0.669217		-1.37794	-0.508086		-1.3677	0.127891		-1.36729	-1.18329		-1.36769	-1.41658
-1.3672	-1.40573		-1.36668	-1.0189		-1.36712	-1.04262		-1.36671	-0.941292		-1.36715	-0.632071		-1.36651	-0.670051		-1.37711	-0.509022		-1.36687	0.12457		-1.36646	-1.16841		-1.36686	-1.41632
-1.36637	-1.4063		-1.36585	-1.01885		-1.36629	-1.04298		-1.36587	-0.9417		-1.36632	-0.632759		-1.36568	-0.670563		-1.37628	-0.509885		-1.36604	0.120974		-1.36562	-1.15352		-1.36603	-1.41606
-1.36554	-1.40689		-1.36501	-1.0188		-1.36546	-1.04332		-1.36504	-0.942293		-1.36549	-0.633703		-1.36485	-0.670995		-1.37545	-0.510531		-1.36521	0.117139		-1.36479	-1.1383		-1.36519	-1.4158
-1.36471	-1.40763		-1.36418	-1.01892		-1.36462	-1.04366		-1.36421	-0.94293		-1.36465	-0.634734		-1.36402	-0.671423		-1.37461	-0.511157		-1.36437	0.113233		-1.36396	-1.12268		-1.36436	-1.41558
-1.36387	-1.4084		-1.36335	-1.01912		-1.36379	-1.04392		-1.36338	-0.943568		-1.36382	-0.635754		-1.36318	-0.671852		-1.37378	-0.511778		-1.36354	0.109338		-1.36313	-1.10732		-1.36353	-1.41545
-1.36304	-1.40917		-1.36252	-1.01934		-1.36296	-1.04386		-1.36254	-0.944205		-1.36299	-0.636598		-1.36235	-0.672297		-1.37295	-0.5124		-1.36271	0.105584		-1.3623	-1.09493		-1.3627	-1.41549
-1.36221	-1.40993		-1.36169	-1.01972		-1.36213	-1.04357		-1.36171	-0.944477		-1.36216	-0.637057		-1.36152	-0.672896		-1.37212	-0.513048		-1.36188	0.1022		-1.36146	-1.08438		-1.36187	-1.41554
-1.36138	-1.4106		-1.36085	-1.02016		-1.36129	-1.04331		-1.36088	-0.944643		-1.36133	-0.637514		-1.36069	-0.673528		-1.37129	-0.513775		-1.36105	0.098958		-1.36063	-1.07381		-1.36103	-1.41559
-1.36055	-1.4108		-1.36002	-1.0206		-1.36046	-1.0432		-1.36005	-0.94481		-1.36049	-0.637971		-1.35985	-0.674394		-1.37045	-0.514522		-1.36021	0.09571		-1.3598	-1.06324		-1.3602	-1.41566
-1.35971	-1.41095		-1.35919	-1.02105		-1.35963	-1.04321		-1.35922	-0.945337		-1.35966	-0.638227		-1.35902	-0.675538		-1.36962	-0.515146		-1.35938	0.092485		-1.35897	-1.05275		-1.35937	-1.41583
-1.35888	-1.41113		-1.35836	-1.02146		-1.3588	-1.04323		-1.35838	-0.945994		-1.35883	-0.637906		-1.35819	-0.67673		-1.36879	-0.515415		-1.35855	0.089274		-1.35813	-1.04279		-1.35854	-1.41622
-1.35805	-1.41137		-1.35752	-1.02182		-1.35797	-1.04324		-1.35755	-0.946668		-1.358	-0.637522		-1.35736	-0.677934		-1.36796	-0.515645		-1.35772	0.086065		-1.3573	-1.03315		-1.3577	-1.41661
-1.35722	-1.4116		-1.35669	-1.02217		-1.35713	-1.04332		-1.35672	-0.947335		-1.35716	-0.637206		-1.35652	-0.679128		-1.36713	-0.515875		-1.35688	0.082835		-1.35647	-1.02426		-1.35687	-1.41705
-1.35638	-1.41183		-1.35586	-1.02259		-1.3563	-1.04355		-1.35589	-0.948057		-1.35633	-0.637174		-1.35569	-0.680048		-1.36629	-0.516088		-1.35605	0.079922		-1.35564	-1.01666		-1.35604	-1.41751
-1.35555	-1.41205		-1.35503	-1.02311		-1.35547	-1.04378		-1.35505	-0.948905		-1.3555	-0.637408		-1.35486	-0.680731		-1.36546	-0.51623		-1.35522	0.077141		-1.35481	-1.00952		-1.35521	-1.41797
-1.35472	-1.41218		-1.3542	-1.02365		-1.35464	-1.04409		-1.35422	-0.949778		-1.35467	-0.63763		-1.35403	-0.681377		-1.36463	-0.516304		-1.35439	0.074383		-1.35397	-1.00236		-1.35438	-1.41843
-1.35389	-1.41223		-1.35336	-1.02419		-1.35381	-1.04453		-1.35339	-0.950745		-1.35384	-0.637859		-1.35319	-0.68176		-1.3638	-0.516366		-1.35356	0.071731		-1.35314	-0.995217		-1.35354	-1.41893
-1.35306	-1.41228		-1.35253	-1.02473		-1.35297	-1.04497		-1.35256	-0.951826		-1.353	-0.638292		-1.35236	-0.682066		-1.36296	-0.51639		-1.35272	0.069295		-1.35231	-0.987981		-1.35271	-1.41959
-1.35222	-1.41234		-1.3517	-1.02486		-1.35214	-1.04542		-1.35173	-0.952927		-1.35217	-0.639262		-1.35153	-0.68237		-1.36213	-0.516394		-1.35189	0.066916		-1.35148	-0.980653		-1.35188	-1.42029
-1.35139	-1.4124		-1.35087	-1.02487		-1.35131	-1.04581		-1.35089	-0.954014		-1.35134	-0.640239		-1.3507	-0.682672		-1.3613	-0.516397		-1.35106	0.064537		-1.35065	-0.973285		-1.35105	-1.42096
-1.35056	-1.41245		-1.35003	-1.02487		-1.35048	-1.04602		-1.35006	-0.955018		-1.35051	-0.641211		-1.34987	-0.682969		-1.36047	-0.516402		-1.35023	0.062336		-1.34981	-0.966688		-1.35022	-1.42157
-1.34973	-1.41251		-1.3492	-1.02473		-1.34964	-1.04612		-1.34923	-0.955872		-1.34967	-0.641948		-1.34903	-0.683295		-1.35964	-0.516395		-1.34939	0.060856		-1.34898	-0.961022		-1.34938	-1.42219
-1.34889	-1.41265		-1.34837	-1.02454		-1.34881	-1.04618		-1.3484	-0.956679		-1.34884	-0.642657		-1.3482	-0.683636		-1.3588	-0.515912		-1.34856	0.059605		-1.34815	-0.955657		-1.34855	-1.4228
-1.34806	-1.41312		-1.34754	-1.02434		-1.34798	-1.04611		-1.34756	-0.957505		-1.34801	-0.643365		-1.34737	-0.683959		-1.35797	-0.515379		-1.34773	0.058356		-1.34732	-0.950273		-1.34772	-1.42338
-1.34723	-1.41371		-1.34671	-1.02415		-1.34715	-1.04592		-1.34673	-0.958267		-1.34718	-0.644063		-1.34654	-0.68418		-1.35714	-0.514855		-1.3469	0.056281		-1.34648	-0.945038		-1.34689	-1.42376
-1.3464	-1.41429		-1.34587	-1.02412		-1.34632	-1.04574		-1.3459	-0.95896		-1.34635	-0.644394		-1.3457	-0.684341		-1.35631	-0.514619		-1.34607	0.05386		-1.34565	-0.940942		-1.34606	-1.42392
-1.34557	-1.41478		-1.34504	-1.02452		-1.34548	-1.04557		-1.34507	-0.959647		-1.34552	-0.644486		-1.34487	-0.684502		-1.35548	-0.514383		-1.34523	0.051406		-1.34482	-0.937414		-1.34522	-1.42417
-1.34473	-1.41528		-1.34421	-1.02499		-1.34465	-1.04542		-1.34424	-0.960334		-1.34468	-0.644589		-1.34404	-0.684663		-1.35464	-0.514146		-1.3444	0.048949		-1.34399	-0.934006		-1.34439	-1.42467
-1.3439	-1.41578		-1.34338	-1.02549		-1.34382	-1.04548		-1.3434	-0.961026		-1.34385	-0.644934		-1.34321	-0.684672		-1.35381	-0.513913		-1.34357	0.046469		-1.34315	-0.931107		-1.34356	-1.42523
-1.34307	-1.41628		-1.34254	-1.02629		-1.34299	-1.0456		-1.34257	-0.961748		-1.34302	-0.64562		-1.34237	-0.684519		-1.35298	-0.513754		-1.34274	0.043977		-1.34232	-0.928434		-1.34273	-1.42579
-1.34224	-1.4168		-1.34171	-1.02707		-1.34216	-1.04574		-1.34174	-0.962484		-1.34219	-0.646307		-1.34154	-0.684324		-1.35215	-0.513664		-1.3419	0.04155		-1.34149	-0.925747		-1.34189	-1.42635
-1.34141	-1.41739		-1.34088	-1.02784		-1.34132	-1.04601		-1.34091	-0.963264		-1.34135	-0.646994		-1.34071	-0.684291		-1.35132	-0.51358		-1.34107	0.039317		-1.34066	-0.923062		-1.34106	-1.42697
-1.34057	-1.41799		-1.34005	-1.02866		-1.34049	-1.04631		-1.34007	-0.964186		-1.34052	-0.647696		-1.33988	-0.684396		-1.35048	-0.513597		-1.34024	0.037121		-1.33983	-0.92526		-1.34023	-1.42773
-1.33974	-1.41858		-1.33922	-1.02938		-1.33966	-1.0466		-1.33924	-0.965183		-1.33969	-0.648612		-1.33905	-0.684525		-1.34965	-0.513679		-1.33941	0.034809		-1.33899	-0.934709		-1.3394	-1.42854
-1.33891	-1.41916		-1.33838	-1.02985		-1.33883	-1.0469		-1.33841	-0.966181		-1.33886	-0.649559		-1.33821	-0.684654		-1.34882	-0.513761		-1.33858	0.032395		-1.33816	-0.946438		-1.33857	-1.42932
-1.33808	-1.41972		-1.33755	-1.03018		-1.338	-1.04721		-1.33758	-0.96718		-1.33803	-0.650486		-1.33738	-0.684808		-1.34799	-0.513843		-1.33774	0.029972		-1.33733	-0.958212		-1.33773	-1.43002
-1.33725	-1.42025		-1.33672	-1.03057		-1.33716	-1.04757		-1.33675	-0.968049		-1.33719	-0.650997		-1.33655	-0.685203		-1.34715	-0.513933		-1.33691	0.028086		-1.3365	-0.97011		-1.3369	-1.43072
-1.33641	-1.42078		-1.33589	-1.03111		-1.33633	-1.04794		-1.33591	-0.968796		-1.33636	-0.651247		-1.33571	-0.685728		-1.34632	-0.514137		-1.33608	0.026699		-1.33567	-0.98205		-1.33607	-1.43143
-1.33558	-1.42104		-1.33506	-1.03171		-1.3355	-1.04826		-1.33508	-0.969521		-1.33553	-0.6515		-1.33488	-0.686252		-1.34549	-0.514354		-1.33525	0.025317		-1.33483	-0.994003		-1.33524	-1.43212
-1.33475	-1.42109		-1.33422	-1.03231		-1.33467	-1.0482		-1.33425	-0.970122		-1.3347	-0.651745		-1.33405	-0.68676		-1.34466	-0.514562		-1.33441	0.023977		-1.334	-1.00592		-1.33441	-1.43265
-1.33392	-1.42113		-1.33339	-1.03291		-1.33383	-1.04813		-1.33342	-0.970625		-1.33386	-0.651908		-1.33322	-0.687261		-1.34383	-0.514658		-1.33358	0.02267		-1.33317	-1.02142		-1.33357	-1.43289
-1.33308	-1.42195		-1.33256	-1.03351		-1.333	-1.04807		-1.33258	-0.971117		-1.33303	-0.651906		-1.33238	-0.687762		-1.34299	-0.514741		-1.33275	0.021362		-1.33234	-1.03846		-1.33274	-1.4331
-1.33225	-1.42285		-1.33173	-1.03412		-1.33217	-1.048		-1.33175	-0.971611		-1.3322	-0.651908		-1.33155	-0.688263		-1.34216	-0.514824		-1.33192	0.020049		-1.3315	-1.05549		-1.33191	-1.43315
-1.33142	-1.42376		-1.33089	-1.03472		-1.33134	-1.04788		-1.33092	-0.972138		-1.33137	-0.651975		-1.33072	-0.688487		-1.34133	-0.51488		-1.33109	0.01875		-1.33067	-1.0729		-1.33108	-1.43301
-1.33059	-1.42466		-1.33006	-1.03519		-1.33051	-1.04771		-1.33009	-0.972988		-1.33054	-0.652222		-1.32989	-0.688449		-1.3405	-0.514611		-1.33025	0.017504		-1.32984	-1.09053		-1.33024	-1.43286
-1.32976	-1.42559		-1.32923	-1.03553		-1.32967	-1.04756		-1.32926	-0.97402		-1.3297	-0.652469		-1.32906	-0.68835		-1.33967	-0.514048		-1.32942	0.016288		-1.32901	-1.10825		-1.32941	-1.43272
-1.32892	-1.42666		-1.3284	-1.03584		-1.32884	-1.04768		-1.32842	-0.974922		-1.32887	-0.652716		-1.32822	-0.688264		-1.33883	-0.513486		-1.32859	0.014756		-1.32818	-1.12595		-1.32858	-1.43266
-1.32809	-1.42771		-1.32757	-1.03615		-1.32801	-1.04814		-1.32759	-0.97565		-1.32804	-0.652941		-1.32739	-0.688191		-1.338	-0.512919		-1.32776	0.012825		-1.32734	-1.14082		-1.32775	-1.43278
-1.32726	-1.42869		-1.32673	-1.03655		-1.32718	-1.0486		-1.32676	-0.976324		-1.32721	-0.652952		-1.32656	-0.68812		-1.33717	-0.512352		-1.32692	0.010779		-1.32651	-1.15279		-1.32692	-1.43296
-1.32643	-1.42911		-1.3259	-1.03709		-1.32634	-1.04906		-1.32593	-0.976999		-1.32638	-0.652876		-1.32573	-0.68805		-1.33634	-0.511785		-1.32609	0.008733		-1.32568	-1.16406		-1.32608	-1.4332
-1.32559	-1.42953		-1.32507	-1.03768		-1.32551	-1.04953		-1.32509	-0.977675		-1.32554	-0.652855		-1.32489	-0.687979		-1.3355	-0.51122		-1.32526	0.006692		-1.32485	-1.1756		-1.32525	-1.43359
-1.32476	-1.42995		-1.32424	-1.03839		-1.32468	-1.05014		-1.32426	-0.978189		-1.32471	-0.653326		-1.32406	-0.688183		-1.33467	-0.510683		-1.32443	0.004876		-1.32401	-1.18755		-1.32442	-1.43411
-1.32393	-1.43036		-1.3234	-1.03942		-1.32385	-1.05075		-1.32343	-0.978502		-1.32388	-0.654001		-1.32323	-0.688519		-1.33384	-0.510402		-1.3236	0.003329		-1.32318	-1.19961		-1.32359	-1.43464
-1.3231	-1.43059		-1.32257	-1.04059		-1.32302	-1.05136		-1.3226	-0.978758		-1.32305	-0.65467		-1.3224	-0.688867		-1.33301	-0.510148		-1.32276	0.001928		-1.32235	-1.21169		-1.32275	-1.43515
-1.32227	-1.4308		-1.32174	-1.04177		-1.32218	-1.05191		-1.32177	-0.979032		-1.32221	-0.655343		-1.32156	-0.689344		-1.33218	-0.509899		-1.32193	0.000743		-1.32152	-1.22334		-1.32192	-1.43554
-1.32143	-1.431		-1.32091	-1.04294		-1.32135	-1.05244		-1.32093	-0.979317		-1.32138	-0.656135		-1.32073	-0.689878		-1.33134	-0.509726		-1.3211	-0.000321		-1.32069	-1.23144		-1.32109	-1.43576
-1.3206	-1.43091		-1.32008	-1.04398		-1.32052	-1.05297		-1.3201	-0.979605		-1.32055	-0.657388		-1.3199	-0.690413		-1.33051	-0.50968		-1.32027	-0.001391		-1.31985	-1.23812		-1.32026	-1.43596
-1.31977	-1.43054		-1.31924	-1.04494		-1.31969	-1.05348		-1.31927	-0.97989		-1.31972	-0.658629		-1.31907	-0.690941		-1.32968	-0.509634		-1.31943	-0.002459		-1.31902	-1.24435		-1.31943	-1.43599
-1.31894	-1.43017		-1.31841	-1.04589		-1.31886	-1.05386		-1.31844	-0.980174		-1.31889	-0.659869		-1.31824	-0.691277		-1.32885	-0.509588		-1.3186	-0.003524		-1.31819	-1.25084		-1.31859	-1.43578
-1.31811	-1.42979		-1.31758	-1.04663		-1.31802	-1.05408		-1.31761	-0.980154		-1.31805	-0.661048		-1.3174	-0.691333		-1.32801	-0.509609		-1.31777	-0.004608		-1.31736	-1.25788		-1.31776	-1.43558
-1.31727	-1.42938		-1.31675	-1.04724		-1.31719	-1.05431		-1.31677	-0.97995		-1.31722	-0.662206		-1.31657	-0.691301		-1.32718	-0.510035		-1.31694	-0.005705		-1.31652	-1.26517		-1.31693	-1.43537
-1.31644	-1.42892		-1.31591	-1.04785		-1.31636	-1.05458		-1.31594	-0.979855		-1.31639	-0.663373		-1.31574	-0.691157		-1.32635	-0.510508		-1.31611	-0.007019		-1.31569	-1.27248		-1.3161	-1.43514
-1.31561	-1.42847		-1.31508	-1.04845		-1.31553	-1.05497		-1.31511	-0.979943		-1.31556	-0.664509		-1.3149	-0.690916		-1.32552	-0.510941		-1.31527	-0.008499		-1.31486	-1.27916		-1.31527	-1.43487
-1.31478	-1.42812		-1.31425	-1.049		-1.31469	-1.05537		-1.31428	-0.980088		-1.31472	-0.665374		-1.31407	-0.690654		-1.32469	-0.511169		-1.31444	-0.009996		-1.31403	-1.28459		-1.31443	-1.43459
-1.31394	-1.42814		-1.31342	-1.04945		-1.31386	-1.05575		-1.31344	-0.980233		-1.31389	-0.66592		-1.31324	-0.690392		-1.32385	-0.511347		-1.31361	-0.01149		-1.3132	-1.28938		-1.3136	-1.43442
-1.31311	-1.42815		-1.31259	-1.04986		-1.31303	-1.05609		-1.31261	-0.980379		-1.31306	-0.666472		-1.31241	-0.69013		-1.32302	-0.511527		-1.31278	-0.012982		-1.31236	-1.29412		-1.31277	-1.43448
-1.31228	-1.42816		-1.31175	-1.05022		-1.3122	-1.05626		-1.31178	-0.980444		-1.31223	-0.667061		-1.31158	-0.690087		-1.32219	-0.511714		-1.31194	-0.014575		-1.31153	-1.29875		-1.31194	-1.43466
-1.31145	-1.42817		-1.31092	-1.05047		-1.31137	-1.05644		-1.31095	-0.980396		-1.3114	-0.667745		-1.31074	-0.690158		-1.32136	-0.511939		-1.31111	-0.016365		-1.3107	-1.30329		-1.3111	-1.43482
-1.31062	-1.42818		-1.31009	-1.05068		-1.31053	-1.05659		-1.31012	-0.980313		-1.31056	-0.668426		-1.30991	-0.690238		-1.32053	-0.512188		-1.31028	-0.018255		-1.30987	-1.30784		-1.31027	-1.43499
-1.30978	-1.42819		-1.30926	-1.05089		-1.3097	-1.05665		-1.30928	-0.980453		-1.30973	-0.669106		-1.30908	-0.690441		-1.31969	-0.512461		-1.30945	-0.020145		-1.30904	-1.31241		-1.30944	-1.43518
-1.30895	-1.42822		-1.30842	-1.0511		-1.30887	-1.05665		-1.30845	-0.980711		-1.3089	-0.669827		-1.30825	-0.690743		-1.31886	-0.512931		-1.30862	-0.022041		-1.3082	-1.31635		-1.30861	-1.43546
-1.30812	-1.42844		-1.30759	-1.05142		-1.30804	-1.05664		-1.30762	-0.98098		-1.30807	-0.670755		-1.30741	-0.691065		-1.31803	-0.513815		-1.30778	-0.023939		-1.30737	-1.31929		-1.30778	-1.43574
-1.30729	-1.42875		-1.30676	-1.05181		-1.30721	-1.05666		-1.30679	-0.981249		-1.30724	-0.671709		-1.30658	-0.691388		-1.3172	-0.514704		-1.30695	-0.025839		-1.30654	-1.32183		-1.30694	-1.43606
-1.30645	-1.42905		-1.30593	-1.05222		-1.30637	-1.05681		-1.30595	-0.981516		-1.3064	-0.672654		-1.30575	-0.691758		-1.31637	-0.515592		-1.30612	-0.027739		-1.30571	-1.32462		-1.30611	-1.43668
-1.30562	-1.42936		-1.3051	-1.05271		-1.30554	-1.0571		-1.30512	-0.98188		-1.30557	-0.6736		-1.30492	-0.692258		-1.31553	-0.516422		-1.30529	-0.028962		-1.30488	-1.32774		-1.30528	-1.43729
-1.30479	-1.42967		-1.30426	-1.05324		-1.30471	-1.05738		-1.30429	-0.982293		-1.30474	-0.674552		-1.30408	-0.692795		-1.3147	-0.51701		-1.30446	-0.029703		-1.30404	-1.33089		-1.30445	-1.43791
-1.30396	-1.43008		-1.30343	-1.05377		-1.30388	-1.05755		-1.30346	-0.982482		-1.30391	-0.675501		-1.30325	-0.693295		-1.31387	-0.5176		-1.30362	-0.030469		-1.30321	-1.33405		-1.30362	-1.43848
-1.30313	-1.43048		-1.3026	-1.0543		-1.30305	-1.05747		-1.30263	-0.982243		-1.30307	-0.676407		-1.30242	-0.69369		-1.31304	-0.518248		-1.30279	-0.031276		-1.30238	-1.33712		-1.30278	-1.43876
-1.30229	-1.4309		-1.30177	-1.0548		-1.30221	-1.05738		-1.30179	-0.981878		-1.30224	-0.67705		-1.30159	-0.694055		-1.3122	-0.519168		-1.30196	-0.032081		-1.30155	-1.33975		-1.30195	-1.43897
-1.30146	-1.43145		-1.30094	-1.05503		-1.30138	-1.05729		-1.30096	-0.981513		-1.30141	-0.677386		-1.30076	-0.694421		-1.31137	-0.520235		-1.30113	-0.032889		-1.30071	-1.34207		-1.30112	-1.43917
-1.30063	-1.43202		-1.3001	-1.05516		-1.30055	-1.05717		-1.30013	-0.981148		-1.30058	-0.677698		-1.29992	-0.694788		-1.31054	-0.521298		-1.30029	-0.033694		-1.29988	-1.34441		-1.30029	-1.43928
-1.2998	-1.43259		-1.29927	-1.05523		-1.29972	-1.05692		-1.2993	-0.980724		-1.29975	-0.67799		-1.29909	-0.694956		-1.30971	-0.522295		-1.29946	-0.034521		-1.29905	-1.34687		-1.29946	-1.43918
-1.29897	-1.43316		-1.29844	-1.05524		-1.29888	-1.05666		-1.29846	-0.980144		-1.29891	-0.677987		-1.29826	-0.695013		-1.30888	-0.523142		-1.29863	-0.035389		-1.29822	-1.34938		-1.29862	-1.43907
-1.29813	-1.43373		-1.29761	-1.05524		-1.29805	-1.05648		-1.29763	-0.979526		-1.29808	-0.677961		-1.29743	-0.695056		-1.30804	-0.523966		-1.2978	-0.036348		-1.29739	-1.35189		-1.29779	-1.43897
-1.2973	-1.4343		-1.29678	-1.05524		-1.29722	-1.05665		-1.2968	-0.979174		-1.29725	-0.677936		-1.29659	-0.695192		-1.30721	-0.524857		-1.29697	-0.037413		-1.29655	-1.35441		-1.29696	-1.4389
-1.29647	-1.43487		-1.29594	-1.05524		-1.29639	-1.05708		-1.29597	-0.978938		-1.29642	-0.677911		-1.29576	-0.695365		-1.30638	-0.525751		-1.29613	-0.038507		-1.29572	-1.35689		-1.29613	-1.43891
-1.29564	-1.43531		-1.29511	-1.05518		-1.29556	-1.05751		-1.29514	-0.978704		-1.29559	-0.678277		-1.29493	-0.695547		-1.30555	-0.526041		-1.2953	-0.039603		-1.29489	-1.35928		-1.29529	-1.43892
-1.2948	-1.43527		-1.29428	-1.05496		-1.29472	-1.05794		-1.2943	-0.978457		-1.29475	-0.678933		-1.2941	-0.695739		-1.30472	-0.526143		-1.29447	-0.040695		-1.29406	-1.3616		-1.29446	-1.4389
-1.29397	-1.43524		-1.29345	-1.05482		-1.29389	-1.05848		-1.29347	-0.978207		-1.29392	-0.679603		-1.29326	-0.695941		-1.30388	-0.526238		-1.29364	-0.041792		-1.29322	-1.36401		-1.29363	-1.43866
-1.29314	-1.43521		-1.29261	-1.05521		-1.29306	-1.0593		-1.29264	-0.97806		-1.29309	-0.680653		-1.29243	-0.696157		-1.30305	-0.526332		-1.2928	-0.042941		-1.29239	-1.36663		-1.2928	-1.43831
-1.29231	-1.43507		-1.29178	-1.05575		-1.29223	-1.06007		-1.29181	-0.978031		-1.29226	-0.681888		-1.2916	-0.696383		-1.30222	-0.526542		-1.29197	-0.044114		-1.29156	-1.36935		-1.29197	-1.43796
-1.29148	-1.43424		-1.29095	-1.05628		-1.2914	-1.0608		-1.29098	-0.978085		-1.29143	-0.683128		-1.29077	-0.696609		-1.30139	-0.52677		-1.29114	-0.045295		-1.29073	-1.37205		-1.29113	-1.43763
-1.29065	-1.43336		-1.29012	-1.05682		-1.29056	-1.06123		-1.29014	-0.978318		-1.29059	-0.684374		-1.28993	-0.697024		-1.30055	-0.526999		-1.29031	-0.046481		-1.2899	-1.37478		-1.2903	-1.43745
-1.28981	-1.4325		-1.28929	-1.05735		-1.28973	-1.06168		-1.28931	-0.978659		-1.28976	-0.685564		-1.2891	-0.697611		-1.29972	-0.527199		-1.28948	-0.047672		-1.28906	-1.3772		-1.28947	-1.43748
-1.28898	-1.43186		-1.28845	-1.05799		-1.2889	-1.06213		-1.28848	-0.978998		-1.28893	-0.686565		-1.28827	-0.698199		-1.29889	-0.52736		-1.28864	-0.048833		-1.28823	-1.37933		-1.28864	-1.43752
-1.28815	-1.4314		-1.28762	-1.0587		-1.28807	-1.06258		-1.28765	-0.979339		-1.2881	-0.68756		-1.28744	-0.698787		-1.29806	-0.527519		-1.28781	-0.049915		-1.2874	-1.38139		-1.28781	-1.43763
-1.28732	-1.43094		-1.28679	-1.05942		-1.28723	-1.06277		-1.28682	-0.97979		-1.28726	-0.688392		-1.2866	-0.699362		-1.29723	-0.527678		-1.28698	-0.050697		-1.28657	-1.38339		-1.28697	-1.43802
-1.28648	-1.4305		-1.28596	-1.0601		-1.2864	-1.06258		-1.28598	-0.980419		-1.28643	-0.688979		-1.28577	-0.699924		-1.29639	-0.527838		-1.28615	-0.051163		-1.28573	-1.38535		-1.28614	-1.43849
-1.28565	-1.4302		-1.28512	-1.06077		-1.28557	-1.06238		-1.28515	-0.981118		-1.2856	-0.689557		-1.28494	-0.700482		-1.29556	-0.528		-1.28532	-0.051625		-1.2849	-1.3873		-1.28531	-1.43895
-1.28482	-1.43038		-1.28429	-1.06144		-1.28474	-1.06222		-1.28432	-0.981541		-1.28477	-0.690136		-1.28411	-0.700908		-1.29473	-0.528163		-1.28448	-0.052237		-1.28407	-1.38924		-1.28448	-1.43938
-1.28399	-1.43054		-1.28346	-1.0621		-1.28391	-1.06216		-1.28349	-0.981633		-1.28394	-0.690714		-1.28327	-0.701133		-1.2939	-0.528325		-1.28365	-0.052866		-1.28324	-1.39096		-1.28364	-1.43967
-1.28316	-1.43071		-1.28263	-1.06267		-1.28307	-1.0621		-1.28265	-0.98166		-1.2831	-0.69078		-1.28244	-0.701284		-1.29306	-0.528659		-1.28282	-0.053495		-1.28241	-1.39229		-1.28281	-1.43979
-1.28232	-1.43151		-1.2818	-1.06294		-1.28224	-1.06203		-1.28182	-0.981688		-1.28227	-0.690615		-1.28161	-0.701435		-1.29223	-0.529037		-1.28199	-0.054123		-1.28157	-1.39347		-1.28198	-1.43992
-1.28149	-1.43245		-1.28096	-1.06298		-1.28141	-1.06197		-1.28099	-0.981712		-1.28144	-0.690446		-1.28078	-0.701574		-1.2914	-0.529419		-1.28116	-0.054805		-1.28074	-1.39489		-1.28115	-1.44006
-1.28066	-1.43341		-1.28013	-1.06281		-1.28058	-1.06198		-1.28016	-0.981719		-1.28061	-0.690396		-1.27995	-0.701605		-1.29057	-0.529795		-1.28032	-0.05568		-1.27991	-1.39665		-1.28032	-1.44027
-1.27983	-1.43436		-1.2793	-1.0625		-1.27974	-1.062		-1.27933	-0.981713		-1.27977	-0.690362		-1.27911	-0.701557		-1.28974	-0.530112		-1.27949	-0.056792		-1.27908	-1.39851		-1.27948	-1.44048
-1.27899	-1.43558		-1.27847	-1.06218		-1.27891	-1.06203		-1.27849	-0.981892		-1.27894	-0.690327		-1.27828	-0.701509		-1.2889	-0.530284		-1.27866	-0.058203		-1.27825	-1.40037		-1.27865	-1.4407
-1.27816	-1.43709		-1.27764	-1.06187		-1.27808	-1.06225		-1.27766	-0.982506		-1.27811	-0.690293		-1.27745	-0.701552		-1.28807	-0.530453		-1.27783	-0.059854		-1.27741	-1.40222		-1.27782	-1.44103
-1.27733	-1.43863		-1.2768	-1.06155		-1.27725	-1.06261		-1.27683	-0.983354		-1.27728	-0.690259		-1.27662	-0.701704		-1.28724	-0.530627		-1.27699	-0.061503		-1.27658	-1.40386		-1.27699	-1.44166
-1.2765	-1.43977		-1.27597	-1.06141		-1.27642	-1.06296		-1.276	-0.984195		-1.27645	-0.690298		-1.27578	-0.701884		-1.28641	-0.531048		-1.27616	-0.063151		-1.27575	-1.40538		-1.27615	-1.44229
-1.27567	-1.44049		-1.27514	-1.06143		-1.27558	-1.06332		-1.27516	-0.98504		-1.27561	-0.690344		-1.27495	-0.702065		-1.28558	-0.531466		-1.27533	-0.064803		-1.27492	-1.4069		-1.27532	-1.44294
-1.27483	-1.44117		-1.27431	-1.0616		-1.27475	-1.06365		-1.27433	-0.985789		-1.27478	-0.690366		-1.27412	-0.70234		-1.28474	-0.531884		-1.2745	-0.066284		-1.27408	-1.40829		-1.27449	-1.44369
-1.274	-1.44186		-1.27347	-1.06191		-1.27392	-1.06383		-1.2735	-0.986353		-1.27395	-0.690289		-1.27329	-0.702721		-1.28391	-0.532308		-1.27367	-0.067556		-1.27325	-1.4096		-1.27366	-1.4445
-1.27317	-1.44246		-1.27264	-1.06225		-1.27309	-1.06402		-1.27267	-0.986833		-1.27312	-0.690213		-1.27245	-0.703132		-1.28308	-0.532962		-1.27283	-0.068723		-1.27242	-1.41089		-1.27283	-1.4453
-1.27234	-1.44269		-1.27181	-1.06259		-1.27225	-1.06418		-1.27184	-0.987195		-1.27229	-0.690136		-1.27162	-0.7036		-1.28225	-0.533674		-1.272	-0.069737		-1.27159	-1.4122		-1.27199	-1.44603
-1.2715	-1.44291		-1.27098	-1.06293		-1.27142	-1.064		-1.271	-0.987416		-1.27145	-0.690059		-1.27079	-0.704342		-1.28141	-0.534375		-1.27117	-0.070687		-1.27075	-1.41358		-1.27116	-1.44651
-1.27067	-1.44313		-1.27014	-1.06331		-1.27059	-1.06378		-1.27017	-0.987596		-1.27062	-0.689951		-1.26996	-0.705246		-1.28058	-0.534957		-1.27034	-0.071637		-1.26992	-1.41507		-1.27033	-1.44685
-1.26984	-1.44346		-1.26931	-1.0638		-1.26976	-1.06356		-1.26934	-0.987775		-1.26979	-0.689738		-1.26912	-0.706148		-1.27975	-0.53545		-1.2695	-0.07259		-1.26909	-1.41661		-1.2695	-1.44719
-1.26901	-1.4438		-1.26848	-1.06436		-1.26893	-1.06335		-1.26851	-0.987955		-1.26896	-0.689535		-1.26829	-0.707051		-1.27892	-0.535951		-1.26867	-0.073534		-1.26826	-1.41819		-1.26867	-1.44742
-1.26818	-1.44414		-1.26765	-1.06498		-1.26809	-1.06324		-1.26768	-0.987953		-1.26812	-0.689512		-1.26746	-0.707852		-1.27809	-0.536442		-1.26784	-0.074467		-1.26743	-1.41983		-1.26783	-1.44733
-1.26734	-1.44447		-1.26682	-1.06563		-1.26726	-1.0632		-1.26684	-0.987797		-1.26729	-0.689533		-1.26663	-0.70854		-1.27725	-0.536788		-1.26701	-0.075394		-1.26659	-1.42144		-1.267	-1.44725
-1.26651	-1.44461		-1.26598	-1.06629		-1.26643	-1.06315		-1.26601	-0.987615		-1.26646	-0.689555		-1.2658	-0.709199		-1.27642	-0.536647		-1.26618	-0.076319		-1.26576	-1.42295		-1.26617	-1.44716
-1.26568	-1.44466		-1.26515	-1.06695		-1.2656	-1.06296		-1.26518	-0.987386		-1.26563	-0.689576		-1.26496	-0.709807		-1.27559	-0.536508		-1.26534	-0.077239		-1.26493	-1.42445		-1.26534	-1.44697
-1.26485	-1.44469		-1.26432	-1.0676		-1.26477	-1.0625		-1.26435	-0.987128		-1.2648	-0.689598		-1.26413	-0.710298		-1.27476	-0.53638		-1.26451	-0.078157		-1.2641	-1.42584		-1.2645	-1.44655
-1.26402	-1.44485		-1.26349	-1.06818		-1.26393	-1.06204		-1.26351	-0.986869		-1.26396	-0.689619		-1.2633	-0.710737		-1.27392	-0.536313		-1.26368	-0.079075		-1.26327	-1.42697		-1.26367	-1.44612
-1.26318	-1.44506		-1.26266	-1.06871		-1.2631	-1.06158		-1.26268	-0.98661		-1.26313	-0.689645		-1.26246	-0.711176		-1.27309	-0.536248		-1.26285	-0.079993		-1.26243	-1.42804		-1.26284	-1.44575
-1.26235	-1.44528		-1.26182	-1.06915		-1.26227	-1.06119		-1.26185	-0.986539		-1.2623	-0.689757		-1.26163	-0.711647		-1.27226	-0.536182		-1.26201	-0.080856		-1.2616	-1.42927		-1.26201	-1.44552
-1.26152	-1.44549		-1.26099	-1.06948		-1.26144	-1.0611		-1.26102	-0.986872		-1.26147	-0.689985		-1.2608	-0.712214		-1.27143	-0.536094		-1.26118	-0.081665		-1.26077	-1.4307		-1.26118	-1.44536
-1.26069	-1.44571		-1.26016	-1.06978		-1.2606	-1.06101		-1.26018	-0.987395		-1.26064	-0.690213		-1.25997	-0.712824		-1.2706	-0.535728		-1.26035	-0.082673		-1.25994	-1.43213		-1.26034	-1.44519
-1.25985	-1.44578		-1.25933	-1.07009		-1.25977	-1.061		-1.25935	-0.987935		-1.2598	-0.69044		-1.25914	-0.713436		-1.26977	-0.535182		-1.25952	-0.084005		-1.2591	-1.43355		-1.25951	-1.44504
-1.25902	-1.44582		-1.25849	-1.0704		-1.25894	-1.06167		-1.25852	-0.988495		-1.25897	-0.690672		-1.2583	-0.714167		-1.26893	-0.534638		-1.25869	-0.085459		-1.25827	-1.43495		-1.25868	-1.44501
-1.25819	-1.44587		-1.25766	-1.07076		-1.25811	-1.06242		-1.25769	-0.989058		-1.25814	-0.690968		-1.25747	-0.71498		-1.2681	-0.534108		-1.25785	-0.086912		-1.25744	-1.43626		-1.25785	-1.44514
-1.25736	-1.44596		-1.25683	-1.07117		-1.25728	-1.06317		-1.25686	-0.989623		-1.25731	-0.691576		-1.25664	-0.715805		-1.26727	-0.533594		-1.25702	-0.08837		-1.25661	-1.43749		-1.25702	-1.44528
-1.25653	-1.44604		-1.256	-1.07158		-1.25645	-1.06388		-1.25602	-0.990188		-1.25648	-0.692142		-1.25581	-0.716622		-1.26644	-0.533082		-1.25619	-0.08976		-1.25578	-1.43867		-1.25618	-1.44545
-1.25569	-1.44612		-1.25517	-1.07186		-1.25561	-1.06425		-1.25519	-0.990541		-1.25564	-0.692299		-1.25497	-0.71736		-1.2656	-0.532565		-1.25536	-0.091036		-1.25494	-1.43969		-1.25535	-1.44588
-1.25486	-1.4462		-1.25433	-1.07207		-1.25478	-1.06431		-1.25436	-0.990743		-1.25481	-0.692454		-1.25414	-0.718033		-1.26477	-0.532111		-1.25452	-0.092306		-1.25411	-1.44061		-1.25452	-1.44631
-1.25403	-1.44636		-1.2535	-1.07229		-1.25395	-1.06436		-1.25353	-0.990946		-1.25398	-0.692609		-1.25331	-0.718699		-1.26394	-0.532256		-1.25369	-0.09368		-1.25328	-1.44153		-1.25369	-1.44673
-1.2532	-1.44705		-1.25267	-1.0725		-1.25312	-1.06439		-1.2527	-0.991178		-1.25315	-0.692765		-1.25248	-0.719301		-1.26311	-0.532542		-1.25286	-0.095112		-1.25245	-1.44244		-1.25286	-1.44718
-1.25237	-1.44773		-1.25184	-1.07261		-1.25228	-1.0644		-1.25186	-0.991422		-1.25231	-0.692879		-1.25164	-0.719811		-1.26228	-0.532772		-1.25203	-0.096541		-1.25161	-1.44329		-1.25202	-1.44783
-1.25153	-1.44823		-1.251	-1.07224		-1.25145	-1.0644		-1.25103	-0.991668		-1.25148	-0.692616		-1.25081	-0.720295		-1.26144	-0.532851		-1.2512	-0.097969		-1.25078	-1.44395		-1.25119	-1.44862
-1.2507	-1.4486		-1.25017	-1.07165		-1.25062	-1.06441		-1.2502	-0.991913		-1.25065	-0.692215		-1.24998	-0.720777		-1.26061	-0.532929		-1.25036	-0.099403		-1.24995	-1.44448		-1.25036	-1.44941
-1.24987	-1.44898		-1.24934	-1.07112		-1.24979	-1.06451		-1.24937	-0.992067		-1.24982	-0.691954		-1.24915	-0.721258		-1.25978	-0.533008		-1.24953	-0.100829		-1.24912	-1.44507		-1.24953	-1.45007
-1.24904	-1.44936		-1.24851	-1.07065		-1.24896	-1.06493		-1.24853	-0.992031		-1.24899	-0.691778		-1.24831	-0.721493		-1.25895	-0.53309		-1.2487	-0.102244		-1.24829	-1.44576		-1.24869	-1.45067
-1.24821	-1.44973		-1.24768	-1.07019		-1.24812	-1.06535		-1.2477	-0.991919		-1.24815	-0.69161		-1.24748	-0.721613		-1.25812	-0.533203		-1.24787	-0.103798		-1.24745	-1.44647		-1.24786	-1.45128
-1.24737	-1.44988		-1.24684	-1.06973		-1.24729	-1.06576		-1.24687	-0.991654		-1.24732	-0.691455		-1.24665	-0.721731		-1.25728	-0.53335		-1.24703	-0.105472		-1.24662	-1.44717		-1.24703	-1.45189
-1.24654	-1.44982		-1.24601	-1.06928		-1.24646	-1.06612		-1.24604	-0.991308		-1.24649	-0.691295		-1.24582	-0.721835		-1.25645	-0.533487		-1.2462	-0.10716		-1.24579	-1.44788		-1.2462	-1.45247
-1.24571	-1.44978		-1.24518	-1.0689		-1.24563	-1.06646		-1.24521	-0.990964		-1.24566	-0.691265		-1.24499	-0.721933		-1.25562	-0.533563		-1.24537	-0.108851		-1.24496	-1.44864		-1.24537	-1.45273
-1.24488	-1.44992		-1.24435	-1.06859		-1.24479	-1.0668		-1.24437	-0.990621		-1.24483	-0.691467		-1.24415	-0.722031		-1.25479	-0.533619		-1.24454	-0.110538		-1.24412	-1.44948		-1.24453	-1.45291
-1.24404	-1.45008		-1.24351	-1.06835		-1.24396	-1.06713		-1.24354	-0.990298		-1.24399	-0.691664		-1.24332	-0.722127		-1.25395	-0.533677		-1.24371	-0.112086		-1.24329	-1.45031		-1.2437	-1.45312
-1.24321	-1.45024		-1.24268	-1.06835		-1.24313	-1.06743		-1.24271	-0.990251		-1.24316	-0.691676		-1.24249	-0.72236		-1.25312	-0.533737		-1.24287	-0.113519		-1.24246	-1.45138		-1.24287	-1.45351
-1.24238	-1.4504		-1.24185	-1.06844		-1.2423	-1.06764		-1.24188	-0.990484		-1.24233	-0.691659		-1.24165	-0.722748		-1.25229	-0.533797		-1.24204	-0.114898		-1.24163	-1.45276		-1.24204	-1.45397
-1.24155	-1.45052		-1.24102	-1.06854		-1.24147	-1.06784		-1.24104	-0.990902		-1.2415	-0.691643		-1.24082	-0.723227		-1.25146	-0.533707		-1.24121	-0.116133		-1.2408	-1.45416		-1.2412	-1.45441
-1.24072	-1.44999		-1.24019	-1.06863		-1.24063	-1.06787		-1.24021	-0.991615		-1.24066	-0.691626		-1.23999	-0.723786		-1.25062	-0.533556		-1.24038	-0.117295		-1.23996	-1.45556		-1.24037	-1.45486
-1.23988	-1.44938		-1.23935	-1.06878		-1.2398	-1.06755		-1.23938	-0.992542		-1.23983	-0.691609		-1.23916	-0.724475		-1.24979	-0.5334		-1.23954	-0.118458		-1.23913	-1.45677		-1.23954	-1.4553
-1.23905	-1.44874		-1.23852	-1.06918		-1.23897	-1.06725		-1.23855	-0.993469		-1.239	-0.691486		-1.23833	-0.725232		-1.24896	-0.533513		-1.23871	-0.119617		-1.2383	-1.45764		-1.23871	-1.45567
-1.23822	-1.44803		-1.23769	-1.06967		-1.23814	-1.06695		-1.23772	-0.994396		-1.23817	-0.691335		-1.23749	-0.72599		-1.24813	-0.533733		-1.23788	-0.120667		-1.23747	-1.45836		-1.23788	-1.456
-1.23739	-1.44731		-1.23686	-1.0702		-1.23731	-1.06663		-1.23688	-0.995183		-1.23734	-0.691314		-1.23666	-0.72675		-1.2473	-0.533964		-1.23705	-0.121383		-1.23664	-1.45903		-1.23704	-1.45597
-1.23656	-1.44661		-1.23602	-1.07077		-1.23647	-1.06612		-1.23605	-0.995556		-1.2365	-0.691443		-1.23583	-0.727435		-1.24646	-0.534194		-1.23622	-0.121926		-1.2358	-1.45959		-1.23621	-1.45561
-1.23572	-1.44593		-1.23519	-1.07132		-1.23564	-1.06547		-1.23522	-0.995632		-1.23567	-0.691589		-1.235	-0.728001		-1.24563	-0.534424		-1.23538	-0.122529		-1.23497	-1.46011		-1.23538	-1.45526
-1.23489	-1.44568		-1.23436	-1.07185		-1.23481	-1.06481		-1.23439	-0.995378		-1.23484	-0.691736		-1.23416	-0.728531		-1.2448	-0.534434		-1.23455	-0.123155		-1.23414	-1.46061		-1.23455	-1.4549
-1.23406	-1.44582		-1.23353	-1.07239		-1.23398	-1.06437		-1.23355	-0.994676		-1.23401	-0.691881		-1.23333	-0.728964		-1.24397	-0.534417		-1.23372	-0.123774		-1.23331	-1.46112		-1.23372	-1.45454
-1.23323	-1.44596		-1.2327	-1.07286		-1.23314	-1.06405		-1.23272	-0.993973		-1.23317	-0.69205		-1.2325	-0.729286		-1.24314	-0.5344		-1.23289	-0.124419		-1.23247	-1.46173		-1.23288	-1.45407
-1.23239	-1.44611		-1.23186	-1.07318		-1.23231	-1.06374		-1.23189	-0.99327		-1.23234	-0.692309		-1.23167	-0.729608		-1.2423	-0.534523		-1.23205	-0.125105		-1.23164	-1.46245		-1.23205	-1.45355
-1.23156	-1.44627		-1.23103	-1.07345		-1.23148	-1.06343		-1.23106	-0.992567		-1.23151	-0.692595		-1.23083	-0.729929		-1.24147	-0.534663		-1.23122	-0.125859		-1.23081	-1.46318		-1.23122	-1.45307
-1.23073	-1.44643		-1.2302	-1.07359		-1.23065	-1.06312		-1.23023	-0.991956		-1.23068	-0.693038		-1.23	-0.730203		-1.24064	-0.534802		-1.23039	-0.126775		-1.22998	-1.46403		-1.23039	-1.45282
-1.2299	-1.44658		-1.22937	-1.0736		-1.22982	-1.06315		-1.22939	-0.991503		-1.22985	-0.6935		-1.22917	-0.730237		-1.23981	-0.534943		-1.22956	-0.12777		-1.22915	-1.46502		-1.22955	-1.45257
-1.22907	-1.44674		-1.22854	-1.07362		-1.22898	-1.06324		-1.22856	-0.991332		-1.22901	-0.693957		-1.22834	-0.730067		-1.23897	-0.535197		-1.22873	-0.128768		-1.22831	-1.46603		-1.22872	-1.45231
-1.22823	-1.4468		-1.2277	-1.07363		-1.22815	-1.06336		-1.22773	-0.991605		-1.22818	-0.694419		-1.22751	-0.729965		-1.23814	-0.535539		-1.22789	-0.129771		-1.22748	-1.46705		-1.22789	-1.45206
-1.2274	-1.44685		-1.22687	-1.07363		-1.22732	-1.06367		-1.2269	-0.99207		-1.22735	-0.694878		-1.22667	-0.730092		-1.23731	-0.535892		-1.22706	-0.130778		-1.22665	-1.46804		-1.22706	-1.45186
-1.22657	-1.4469		-1.22604	-1.07358		-1.22649	-1.064		-1.22606	-0.992534		-1.22652	-0.695169		-1.22584	-0.730386		-1.23648	-0.536373		-1.22623	-0.131785		-1.22582	-1.46896		-1.22623	-1.45204
-1.22574	-1.44724		-1.22521	-1.07348		-1.22565	-1.06432		-1.22523	-0.993		-1.22569	-0.6954		-1.22501	-0.730681		-1.23565	-0.536921		-1.2254	-0.132792		-1.22498	-1.46984		-1.22539	-1.45223
-1.2249	-1.44766		-1.22437	-1.07329		-1.22482	-1.06465		-1.2244	-0.993474		-1.22485	-0.695583		-1.22418	-0.730976		-1.23481	-0.537476		-1.22457	-0.133798		-1.22415	-1.4707		-1.22456	-1.45256
-1.22407	-1.4481		-1.22354	-1.07295		-1.22399	-1.0651		-1.22357	-0.993987		-1.22402	-0.695716		-1.22334	-0.731314		-1.23398	-0.538033		-1.22373	-0.134814		-1.22332	-1.47145		-1.22373	-1.45295
-1.22324	-1.44853		-1.22271	-1.07256		-1.22316	-1.06583		-1.22274	-0.994528		-1.22319	-0.695845		-1.22251	-0.731763		-1.23315	-0.538581		-1.2229	-0.135875		-1.22249	-1.4721		-1.2229	-1.45333
-1.22241	-1.44887		-1.22188	-1.07216		-1.22233	-1.06657		-1.2219	-0.995017		-1.22236	-0.695974		-1.22168	-0.732278		-1.23232	-0.539067		-1.22207	-0.137197		-1.22166	-1.47276		-1.22207	-1.45371
-1.22158	-1.44913		-1.22105	-1.07176		-1.22149	-1.06738		-1.22107	-0.99546		-1.22152	-0.696103		-1.22084	-0.73266		-1.23149	-0.539547		-1.22124	-0.138814		-1.22082	-1.4734		-1.22123	-1.45407
-1.22074	-1.44939		-1.22021	-1.07144		-1.22066	-1.06832		-1.22024	-0.995901		-1.22069	-0.696155		-1.22001	-0.732877		-1.23065	-0.540006		-1.2204	-0.140429		-1.21999	-1.47383		-1.2204	-1.45426
-1.21991	-1.44944		-1.21938	-1.07123		-1.21983	-1.06927		-1.21941	-0.996343		-1.21986	-0.696085		-1.21918	-0.733062		-1.22982	-0.540372		-1.21957	-0.142042		-1.21916	-1.47411		-1.21957	-1.45439
-1.21908	-1.44912		-1.21855	-1.07108		-1.219	-1.07022		-1.21858	-0.996784		-1.21903	-0.696008		-1.21835	-0.733247		-1.22899	-0.540731		-1.21874	-0.143511		-1.21833	-1.4744		-1.21874	-1.45462
-1.21825	-1.44875		-1.21772	-1.07099		-1.21817	-1.07116		-1.21774	-0.997212		-1.2182	-0.695579		-1.21752	-0.733431		-1.22816	-0.541091		-1.21791	-0.144645		-1.21749	-1.4747		-1.21791	-1.45517
-1.21741	-1.44838		-1.21688	-1.07097		-1.21733	-1.07139		-1.21691	-0.997619		-1.21736	-0.694973		-1.21668	-0.733516		-1.22732	-0.54145		-1.21708	-0.145616		-1.21666	-1.47505		-1.21707	-1.45571
-1.21658	-1.44801		-1.21605	-1.07095		-1.2165	-1.0715		-1.21608	-0.998047		-1.21653	-0.694362		-1.21585	-0.7335		-1.22649	-0.541793		-1.21624	-0.146558		-1.21583	-1.47541		-1.21624	-1.45626
-1.21575	-1.44762		-1.21522	-1.07092		-1.21567	-1.07162		-1.21525	-0.998522		-1.2157	-0.69375		-1.21502	-0.733496		-1.22566	-0.542118		-1.21541	-0.147432		-1.215	-1.47577		-1.21541	-1.4568
-1.21492	-1.44721		-1.21439	-1.07092		-1.21484	-1.07159		-1.21442	-0.999015		-1.21487	-0.693141		-1.21419	-0.73371		-1.22483	-0.542444		-1.21458	-0.148262		-1.21417	-1.4762		-1.21458	-1.45727
-1.21409	-1.44681		-1.21356	-1.07104		-1.21401	-1.07153		-1.21358	-0.999507		-1.21404	-0.692959		-1.21335	-0.734097		-1.224	-0.543038		-1.21375	-0.149093		-1.21333	-1.47678		-1.21374	-1.45754
-1.21325	-1.44669		-1.21272	-1.07124		-1.21317	-1.07147		-1.21275	-0.999999		-1.2132	-0.6928		-1.21252	-0.734484		-1.22317	-0.543766		-1.21291	-0.149905		-1.2125	-1.4774		-1.21291	-1.45776
-1.21242	-1.44668		-1.21189	-1.07151		-1.21234	-1.07141		-1.21192	-1.00048		-1.21237	-0.692653		-1.21169	-0.734872		-1.22233	-0.544497		-1.21208	-0.150624		-1.21167	-1.47799		-1.21208	-1.45775
-1.21159	-1.44667		-1.21106	-1.07188		-1.21151	-1.07137		-1.21109	-1.00094		-1.21154	-0.692613		-1.21086	-0.73531		-1.2215	-0.545232		-1.21125	-0.151266		-1.21084	-1.47858		-1.21125	-1.4576
-1.21076	-1.44667		-1.21023	-1.07226		-1.21068	-1.07136		-1.21025	-1.00137		-1.21071	-0.692576		-1.21002	-0.735839		-1.22067	-0.546005		-1.21042	-0.151911		-1.21001	-1.47916		-1.21042	-1.45745
-1.20993	-1.44683		-1.2094	-1.07264		-1.20984	-1.07136		-1.20942	-1.00164		-1.20988	-0.69254		-1.20919	-0.736407		-1.21984	-0.546941		-1.20959	-0.152587		-1.20917	-1.47973		-1.20958	-1.45731
-1.20909	-1.44713		-1.20856	-1.07303		-1.20901	-1.07134		-1.20859	-1.00175		-1.20904	-0.692503		-1.20836	-0.736938		-1.219	-0.54789		-1.20875	-0.153294		-1.20834	-1.48031		-1.20875	-1.45719
-1.20826	-1.44743		-1.20773	-1.07336		-1.20818	-1.0713		-1.20776	-1.00186		-1.20821	-0.692326		-1.20753	-0.737424		-1.21817	-0.548769		-1.20792	-0.154006		-1.20751	-1.48083		-1.20792	-1.45718
-1.20743	-1.44771		-1.2069	-1.07363		-1.20735	-1.07127		-1.20693	-1.00198		-1.20738	-0.69205		-1.2067	-0.737897		-1.21734	-0.549046		-1.20709	-0.154721		-1.20668	-1.48124		-1.20709	-1.45722
-1.2066	-1.44768		-1.20607	-1.07396		-1.20652	-1.07124		-1.20609	-1.00208		-1.20655	-0.691776		-1.20586	-0.73837		-1.21651	-0.549306		-1.20626	-0.155328		-1.20585	-1.48164		-1.20626	-1.45723
-1.20576	-1.44764		-1.20524	-1.07455		-1.20568	-1.07121		-1.20526	-1.00232		-1.20571	-0.691571		-1.20503	-0.738846		-1.21568	-0.549563		-1.20543	-0.155783		-1.20501	-1.48207		-1.20542	-1.45711
-1.20493	-1.44758		-1.2044	-1.07529		-1.20485	-1.07123		-1.20443	-1.00266		-1.20488	-0.691545		-1.2042	-0.739334		-1.21484	-0.549822		-1.20459	-0.156221		-1.20418	-1.48258		-1.20459	-1.457
-1.2041	-1.44753		-1.20357	-1.07603		-1.20402	-1.07128		-1.2036	-1.00311		-1.20405	-0.691519		-1.20337	-0.739833		-1.21401	-0.55014		-1.20376	-0.156641		-1.20335	-1.48315		-1.20376	-1.45689
-1.20327	-1.4473		-1.20274	-1.07677		-1.20319	-1.07132		-1.20276	-1.00373		-1.20322	-0.691495		-1.20253	-0.740302		-1.21318	-0.550487		-1.20293	-0.157017		-1.20252	-1.48371		-1.20293	-1.45678
-1.20244	-1.44704		-1.20191	-1.07747		-1.20236	-1.07133		-1.20193	-1.00441		-1.20239	-0.691521		-1.2017	-0.740642		-1.21235	-0.550834		-1.2021	-0.157366		-1.20168	-1.48428		-1.20209	-1.45666
-1.20161	-1.44677		-1.20107	-1.07796		-1.20152	-1.0713		-1.2011	-1.00509		-1.20155	-0.691753		-1.20087	-0.740904		-1.21151	-0.55114		-1.20127	-0.157715		-1.20085	-1.48466		-1.20126	-1.45633
-1.20077	-1.44664		-1.20024	-1.07832		-1.20069	-1.07127		-1.20027	-1.00577		-1.20072	-0.691984		-1.20004	-0.741167		-1.21068	-0.551428		-1.20043	-0.158101		-1.20002	-1.48469		-1.20043	-1.45595
-1.19994	-1.44659		-1.19941	-1.07862		-1.19986	-1.07125		-1.19944	-1.00632		-1.19989	-0.692213		-1.1992	-0.741429		-1.20985	-0.551716		-1.1996	-0.15861		-1.19919	-1.48469		-1.1996	-1.45581
-1.19911	-1.44654		-1.19858	-1.07886		-1.19903	-1.07135		-1.1986	-1.00656		-1.19906	-0.692211		-1.19837	-0.741616		-1.20902	-0.552004		-1.19877	-0.159217		-1.19836	-1.48468		-1.19877	-1.45586
-1.19828	-1.44649		-1.19775	-1.07909		-1.19819	-1.07186		-1.19777	-1.00664		-1.19822	-0.692111		-1.19754	-0.741677		-1.20819	-0.552292		-1.19794	-0.159825		-1.19752	-1.48469		-1.19793	-1.45591
-1.19744	-1.44647		-1.19691	-1.07931		-1.19736	-1.07238		-1.19694	-1.00684		-1.19739	-0.692011		-1.19671	-0.741688		-1.20735	-0.552271		-1.1971	-0.160542		-1.19669	-1.4847		-1.1971	-1.45597
-1.19661	-1.44653		-1.19608	-1.07954		-1.19653	-1.07291		-1.19611	-1.00715		-1.19656	-0.691907		-1.19587	-0.741771		-1.20652	-0.552173		-1.19627	-0.16138		-1.19586	-1.48471		-1.19627	-1.45602
-1.19578	-1.44658		-1.19525	-1.07973		-1.1957	-1.07364		-1.19527	-1.00746		-1.19573	-0.691654		-1.19504	-0.741934		-1.20569	-0.55215		-1.19544	-0.162222		-1.19503	-1.48476		-1.19544	-1.45642
-1.19495	-1.44665		-1.19442	-1.07987		-1.19487	-1.07443		-1.19444	-1.00777		-1.1949	-0.691269		-1.19421	-0.742118		-1.20486	-0.552411		-1.19461	-0.163067		-1.19419	-1.48492		-1.1946	-1.45719
-1.19412	-1.44676		-1.19358	-1.08		-1.19403	-1.07521		-1.19361	-1.00808		-1.19406	-0.690916		-1.19338	-0.7423		-1.20402	-0.552672		-1.19378	-0.163849		-1.19336	-1.48514		-1.19377	-1.45795
-1.19328	-1.44687		-1.19275	-1.08018		-1.1932	-1.07598		-1.19278	-1.00883		-1.19323	-0.690666		-1.19254	-0.742483		-1.20319	-0.552924		-1.19294	-0.164556		-1.19253	-1.48537		-1.19294	-1.4587
-1.19245	-1.44698		-1.19192	-1.08038		-1.19237	-1.07651		-1.19195	-1.00992		-1.1924	-0.690666		-1.19171	-0.742797		-1.20236	-0.553154		-1.19211	-0.165244		-1.1917	-1.4856		-1.19211	-1.45945
-1.19162	-1.44709		-1.19109	-1.08059		-1.19154	-1.07694		-1.19111	-1.01085		-1.19157	-0.690736		-1.19088	-0.743187		-1.20153	-0.553391		-1.19128	-0.165874		-1.19087	-1.48583		-1.19128	-1.4602
-1.19079	-1.44719		-1.19026	-1.08079		-1.1907	-1.07737		-1.19028	-1.01144		-1.19074	-0.690805		-1.19005	-0.743556		-1.2007	-0.553527		-1.19045	-0.166407		-1.19003	-1.48606		-1.19044	-1.46095
-1.18995	-1.44727		-1.18942	-1.08101		-1.18987	-1.07773		-1.18945	-1.01184		-1.1899	-0.690861		-1.18921	-0.743784		-1.19986	-0.55363		-1.18961	-0.166896		-1.1892	-1.48629		-1.18961	-1.46167
-1.18912	-1.44734		-1.18859	-1.08139		-1.18904	-1.07801		-1.18862	-1.01225		-1.18907	-0.690779		-1.18838	-0.743927		-1.19903	-0.553618		-1.18878	-0.167384		-1.18837	-1.48643		-1.18878	-1.46215
-1.18829	-1.44734		-1.18776	-1.08186		-1.18821	-1.07829		-1.18778	-1.01269		-1.18824	-0.690658		-1.18755	-0.744078		-1.1982	-0.553556		-1.18795	-0.167874		-1.18754	-1.4864		-1.18795	-1.46262
-1.18746	-1.44724		-1.18693	-1.08229		-1.18738	-1.07856		-1.18695	-1.01297		-1.18741	-0.690538		-1.18672	-0.744237		-1.19737	-0.553489		-1.18712	-0.168358		-1.1867	-1.48635		-1.18712	-1.46289
-1.18663	-1.44714		-1.18609	-1.08268		-1.18654	-1.0788		-1.18612	-1.01279		-1.18657	-0.690606		-1.18589	-0.744345		-1.19654	-0.553422		-1.18629	-0.168837		-1.18587	-1.48629		-1.18628	-1.46311
-1.18579	-1.44704		-1.18526	-1.08306		-1.18571	-1.07884		-1.18529	-1.01237		-1.18574	-0.690808		-1.18505	-0.744245		-1.1957	-0.553355		-1.18545	-0.169339		-1.18504	-1.48626		-1.18545	-1.46333
-1.18496	-1.44695		-1.18443	-1.08344		-1.18488	-1.07888		-1.18446	-1.01218		-1.18491	-0.691033		-1.18422	-0.74394		-1.19487	-0.553178		-1.18462	-0.170099		-1.18421	-1.48623		-1.18462	-1.46355
-1.18413	-1.4465		-1.1836	-1.08382		-1.18405	-1.07893		-1.18362	-1.0125		-1.18408	-0.691258		-1.18339	-0.743713		-1.19404	-0.552922		-1.18379	-0.17108		-1.18338	-1.48621		-1.18379	-1.46376
-1.1833	-1.44602		-1.18277	-1.08431		-1.18321	-1.07896		-1.18279	-1.01287		-1.18325	-0.691521		-1.18256	-0.743688		-1.19321	-0.55275		-1.18296	-0.17206		-1.18254	-1.48621		-1.18295	-1.46384
-1.18247	-1.44559		-1.18193	-1.0849		-1.18238	-1.079		-1.18196	-1.01324		-1.18241	-0.691834		-1.18172	-0.743789		-1.19237	-0.55284		-1.18212	-0.173033		-1.18171	-1.48631		-1.18212	-1.46385
-1.18163	-1.44574		-1.1811	-1.08551		-1.18155	-1.07903		-1.18113	-1.01362		-1.18158	-0.692157		-1.18089	-0.743889		-1.19154	-0.552998		-1.18129	-0.1739		-1.18088	-1.48651		-1.18129	-1.46385
-1.1808	-1.4459		-1.18027	-1.08611		-1.18072	-1.07906		-1.1803	-1.01404		-1.18075	-0.692437		-1.18006	-0.743989		-1.19071	-0.553157		-1.18046	-0.174508		-1.18005	-1.48672		-1.18046	-1.46385
-1.17997	-1.44605		-1.17944	-1.08674		-1.17989	-1.07904		-1.17946	-1.01452		-1.17992	-0.692543		-1.17923	-0.744195		-1.18988	-0.553316		-1.17963	-0.174859		-1.17921	-1.48688		-1.17963	-1.46384
-1.17914	-1.44621		-1.1786	-1.08739		-1.17905	-1.0789		-1.17863	-1.01492		-1.17908	-0.692606		-1.17839	-0.744586		-1.18905	-0.553493		-1.1788	-0.17523		-1.17838	-1.487		-1.1788	-1.46384
-1.1783	-1.44661		-1.17777	-1.08803		-1.17822	-1.07872		-1.1778	-1.01498		-1.17825	-0.69267		-1.17756	-0.745018		-1.18821	-0.553754		-1.17796	-0.175574		-1.17755	-1.48712		-1.17796	-1.46383
-1.17747	-1.4473		-1.17694	-1.08866		-1.17739	-1.07856		-1.17697	-1.01467		-1.17742	-0.692734		-1.17673	-0.745434		-1.18738	-0.554033		-1.17713	-0.175877		-1.17672	-1.48724		-1.17713	-1.46377
-1.17664	-1.448		-1.17611	-1.08923		-1.17656	-1.0784		-1.17613	-1.01436		-1.17659	-0.693103		-1.1759	-0.745828		-1.18655	-0.554123		-1.1763	-0.176181		-1.17589	-1.48734		-1.1763	-1.46334
-1.17581	-1.44851		-1.17528	-1.08973		-1.17573	-1.07825		-1.1753	-1.01406		-1.17576	-0.693673		-1.17506	-0.746221		-1.18572	-0.554117		-1.17547	-0.176484		-1.17505	-1.4874		-1.17547	-1.46292
-1.17498	-1.44886		-1.17444	-1.09028		-1.17489	-1.0781		-1.17447	-1.01373		-1.17492	-0.69427		-1.17423	-0.746612		-1.18489	-0.554098		-1.17463	-0.176806		-1.17422	-1.48745		-1.17463	-1.46247
-1.17414	-1.44917		-1.17361	-1.09097		-1.17406	-1.07794		-1.17364	-1.01336		-1.17409	-0.694914		-1.1734	-0.746986		-1.18405	-0.55408		-1.1738	-0.177196		-1.17339	-1.4876		-1.1738	-1.46201
-1.17331	-1.44948		-1.17278	-1.09172		-1.17323	-1.07791		-1.1728	-1.01296		-1.17326	-0.695637		-1.17257	-0.747181		-1.18322	-0.554061		-1.17297	-0.177638		-1.17256	-1.4879		-1.17297	-1.46156
-1.17248	-1.4498		-1.17195	-1.09247		-1.1724	-1.07792		-1.17197	-1.01257		-1.17243	-0.696378		-1.17173	-0.747159		-1.18239	-0.553813		-1.17214	-0.178183		-1.17172	-1.48823		-1.17214	-1.46111
-1.17165	-1.44987		-1.17111	-1.09322		-1.17156	-1.07794		-1.17114	-1.0122		-1.1716	-0.697113		-1.1709	-0.747167		-1.18156	-0.55341		-1.17131	-0.179044		-1.17089	-1.48856		-1.17131	-1.46068
-1.17081	-1.4498		-1.17028	-1.09391		-1.17073	-1.07794		-1.17031	-1.01184		-1.17076	-0.697846		-1.17007	-0.747286		-1.18073	-0.553087		-1.17047	-0.180019		-1.17006	-1.4889		-1.17047	-1.46048
-1.16998	-1.44983		-1.16945	-1.0945		-1.1699	-1.07793		-1.16948	-1.01147		-1.16993	-0.69848		-1.16924	-0.747499		-1.17989	-0.55319		-1.16964	-0.180995		-1.16923	-1.48928		-1.16964	-1.46044
-1.16915	-1.45037		-1.16862	-1.09507		-1.16907	-1.07792		-1.16864	-1.0111		-1.1691	-0.699097		-1.1684	-0.747713		-1.17906	-0.553385		-1.16881	-0.18197		-1.1684	-1.48971		-1.16881	-1.4604
-1.16832	-1.45105		-1.16779	-1.09564		-1.16824	-1.07791		-1.16781	-1.01086		-1.16827	-0.69971		-1.16757	-0.747926		-1.17823	-0.55358		-1.16798	-0.182918		-1.16756	-1.49017		-1.16798	-1.46035
-1.16749	-1.45173		-1.16695	-1.09622		-1.16741	-1.07791		-1.16698	-1.01082		-1.16744	-0.700322		-1.16674	-0.748169		-1.1774	-0.553776		-1.16715	-0.183822		-1.16673	-1.49074		-1.16715	-1.46031
-1.16665	-1.45241		-1.16612	-1.09679		-1.16657	-1.07792		-1.16615	-1.01081		-1.1666	-0.700936		-1.16591	-0.748461		-1.17656	-0.554027		-1.16631	-0.184691		-1.1659	-1.49137		-1.16631	-1.46027
-1.16582	-1.45311		-1.16529	-1.09737		-1.16574	-1.07793		-1.16532	-1.01094		-1.16577	-0.701549		-1.16508	-0.748768		-1.17573	-0.554801		-1.16548	-0.185332		-1.16507	-1.49199		-1.16548	-1.46022
-1.16499	-1.45408		-1.16446	-1.09789		-1.16491	-1.078		-1.16448	-1.0112		-1.16494	-0.70216		-1.16424	-0.748821		-1.1749	-0.555683		-1.16465	-0.185637		-1.16424	-1.49262		-1.16465	-1.46019
-1.16416	-1.45512		-1.16362	-1.09817		-1.16408	-1.07819		-1.16365	-1.01147		-1.16411	-0.702711		-1.16341	-0.748524		-1.17407	-0.556228		-1.16382	-0.185943		-1.1634	-1.49321		-1.16382	-1.46031
-1.16333	-1.45595		-1.16279	-1.09826		-1.16324	-1.07839		-1.16282	-1.01173		-1.16328	-0.703097		-1.16258	-0.748194		-1.17324	-0.556483		-1.16298	-0.186248		-1.16257	-1.49371		-1.16298	-1.46049
-1.16249	-1.45652		-1.16196	-1.09831		-1.16241	-1.0786		-1.16199	-1.01191		-1.16244	-0.703457		-1.16175	-0.747865		-1.1724	-0.556693		-1.16215	-0.186567		-1.16174	-1.49417		-1.16215	-1.4612
-1.16166	-1.45704		-1.16113	-1.09827		-1.16158	-1.07881		-1.16115	-1.01192		-1.16161	-0.703838		-1.16091	-0.747557		-1.17157	-0.556903		-1.16132	-0.186931		-1.16091	-1.49451		-1.16132	-1.46196
-1.16083	-1.45756		-1.1603	-1.09817		-1.16075	-1.07904		-1.16032	-1.01185		-1.16078	-0.704298		-1.16008	-0.74736		-1.17074	-0.557114		-1.16049	-0.187325		-1.16007	-1.49472		-1.16049	-1.46274
-1.16	-1.45808		-1.15946	-1.09807		-1.15992	-1.07932		-1.15949	-1.01178		-1.15995	-0.704771		-1.15925	-0.747264		-1.16991	-0.557359		-1.15965	-0.187853		-1.15924	-1.49491		-1.15965	-1.46351
-1.15917	-1.45847		-1.15863	-1.09796		-1.15908	-1.0796		-1.15866	-1.01169		-1.15911	-0.705244		-1.15842	-0.747207		-1.16908	-0.557625		-1.15882	-0.188748		-1.15841	-1.4951		-1.15882	-1.46425
-1.15833	-1.45878		-1.1578	-1.0979		-1.15825	-1.07985		-1.15783	-1.01159		-1.15828	-0.705719		-1.15758	-0.747256		-1.16824	-0.557918		-1.15799	-0.189832		-1.15758	-1.4953		-1.15799	-1.46473
-1.1575	-1.45906		-1.15697	-1.0979		-1.15742	-1.0801		-1.15699	-1.0115		-1.15745	-0.706395		-1.15675	-0.747371		-1.16741	-0.558428		-1.15716	-0.190915		-1.15675	-1.49551		-1.15716	-1.46506
-1.15667	-1.45919		-1.15614	-1.09793		-1.15659	-1.08034		-1.15616	-1.0114		-1.15662	-0.707186		-1.15592	-0.747485		-1.16658	-0.558975		-1.15633	-0.191995		-1.15591	-1.49571		-1.15633	-1.46534
-1.15584	-1.45928		-1.1553	-1.09796		-1.15576	-1.08058		-1.15533	-1.01121		-1.15579	-0.70799		-1.15509	-0.7476		-1.16575	-0.559519		-1.15549	-0.192996		-1.15508	-1.49593		-1.15549	-1.46555
-1.155	-1.45938		-1.15447	-1.09801		-1.15492	-1.08083		-1.1545	-1.01089		-1.15495	-0.708916		-1.15425	-0.747656		-1.16491	-0.560063		-1.15466	-0.193847		-1.15425	-1.49623		-1.15466	-1.46577
-1.15417	-1.45947		-1.15364	-1.09807		-1.15409	-1.08088		-1.15366	-1.01056		-1.15412	-0.709943		-1.15342	-0.747624		-1.16408	-0.560545		-1.15383	-0.194716		-1.15342	-1.49663		-1.15383	-1.46599
-1.15334	-1.45956		-1.15281	-1.09813		-1.15326	-1.08086		-1.15283	-1.01017		-1.15329	-0.710981		-1.15259	-0.747566		-1.16325	-0.560765		-1.153	-0.195805		-1.15258	-1.49703		-1.153	-1.46621
-1.15251	-1.45961		-1.15197	-1.09818		-1.15243	-1.08098		-1.152	-1.00969		-1.15246	-0.712014		-1.15176	-0.747609		-1.16242	-0.560949		-1.15217	-0.197239		-1.15175	-1.49743		-1.15217	-1.46643
-1.15168	-1.45965		-1.15114	-1.09819		-1.15159	-1.08133		-1.15117	-1.00919		-1.15162	-0.712929		-1.15092	-0.74778		-1.16159	-0.561164		-1.15133	-0.198682		-1.15092	-1.49783		-1.15133	-1.46666
-1.15084	-1.45999		-1.15031	-1.09817		-1.15076	-1.08169		-1.15034	-1.00868		-1.15079	-0.713526		-1.15009	-0.747976		-1.16075	-0.561456		-1.1505	-0.200134		-1.15009	-1.49823		-1.1505	-1.46688
-1.15001	-1.46046		-1.14948	-1.09814		-1.14993	-1.08206		-1.1495	-1.00829		-1.14996	-0.714093		-1.14926	-0.748171		-1.15992	-0.561759		-1.14967	-0.201611		-1.14926	-1.49862		-1.14967	-1.46705
-1.14918	-1.46096		-1.14865	-1.09801		-1.1491	-1.08243		-1.14867	-1.00822		-1.14913	-0.714685		-1.14843	-0.748378		-1.15909	-0.56206		-1.14884	-0.203195		-1.14842	-1.49893		-1.14884	-1.46722
-1.14835	-1.46145		-1.14781	-1.09779		-1.14826	-1.08285		-1.14784	-1.00835		-1.1483	-0.715484		-1.14759	-0.748702		-1.15826	-0.562361		-1.148	-0.204829		-1.14759	-1.49899		-1.148	-1.46739
-1.14752	-1.46194		-1.14698	-1.09756		-1.14743	-1.08336		-1.14701	-1.00848		-1.14746	-0.716306		-1.14676	-0.749129		-1.15742	-0.5628		-1.14717	-0.206389		-1.14676	-1.49899		-1.14717	-1.46757
-1.14668	-1.46251		-1.14615	-1.09734		-1.1466	-1.08388		-1.14618	-1.00859		-1.14663	-0.717125		-1.14593	-0.749555		-1.15659	-0.563272		-1.14634	-0.207785		-1.14593	-1.499		-1.14634	-1.46774
-1.14585	-1.46316		-1.14532	-1.09715		-1.14577	-1.08405		-1.14534	-1.00868		-1.1458	-0.717945		-1.1451	-0.749973		-1.15576	-0.563743		-1.14551	-0.209102		-1.14509	-1.499		-1.14551	-1.46809
-1.14502	-1.4637		-1.14448	-1.097		-1.14494	-1.08395		-1.14451	-1.00877		-1.14497	-0.718544		-1.14427	-0.750386		-1.15493	-0.564304		-1.14468	-0.21042		-1.14426	-1.499		-1.14468	-1.46851
-1.14419	-1.46391		-1.14365	-1.09687		-1.1441	-1.08384		-1.14368	-1.00887		-1.14413	-0.719027		-1.14343	-0.750801		-1.1541	-0.564914		-1.14384	-0.211717		-1.14343	-1.49898		-1.14385	-1.46881
-1.14335	-1.46407		-1.14282	-1.09675		-1.14327	-1.08373		-1.14285	-1.00863		-1.1433	-0.719503		-1.1426	-0.751216		-1.15326	-0.565529		-1.14301	-0.212806		-1.1426	-1.49895		-1.14301	-1.46881
-1.14252	-1.46423		-1.14199	-1.09677		-1.14244	-1.08362		-1.14202	-1.00798		-1.14247	-0.719738		-1.14177	-0.751522		-1.15243	-0.566141		-1.14218	-0.213615		-1.14177	-1.49897		-1.14218	-1.46877
-1.14169	-1.46439		-1.14116	-1.09691		-1.14161	-1.08352		-1.14118	-1.00728		-1.14164	-0.719719		-1.14094	-0.751624		-1.1516	-0.566634		-1.14135	-0.214424		-1.14093	-1.49914		-1.14135	-1.46873
-1.14086	-1.46449		-1.14032	-1.09706		-1.14078	-1.08343		-1.14035	-1.00679		-1.14081	-0.719685		-1.1401	-0.751634		-1.15077	-0.56684		-1.14051	-0.215391		-1.1401	-1.49932		-1.14052	-1.46869
-1.14003	-1.46409		-1.13949	-1.0972		-1.13994	-1.08342		-1.13952	-1.00653		-1.13997	-0.719652		-1.13927	-0.75164		-1.14993	-0.567018		-1.13968	-0.216628		-1.13927	-1.4995		-1.13968	-1.46865
-1.13919	-1.46361		-1.13866	-1.09736		-1.13911	-1.08378		-1.13869	-1.00629		-1.13914	-0.719651		-1.13844	-0.751643		-1.1491	-0.567112		-1.13885	-0.217921		-1.13844	-1.49968		-1.13885	-1.46862
-1.13836	-1.46296		-1.13783	-1.09754		-1.13828	-1.08415		-1.13785	-1.00605		-1.13831	-0.719805		-1.13761	-0.751645		-1.14827	-0.566952		-1.13802	-0.219213		-1.13761	-1.49989		-1.13802	-1.4686
-1.13753	-1.46225		-1.137	-1.09772		-1.13745	-1.08453		-1.13702	-1.00593		-1.13748	-0.720027		-1.13677	-0.751647		-1.14744	-0.566705		-1.13719	-0.220517		-1.13677	-1.50016		-1.13719	-1.46871
-1.1367	-1.46154		-1.13616	-1.09802		-1.13661	-1.0849		-1.13619	-1.00612		-1.13665	-0.720249		-1.13594	-0.751648		-1.14661	-0.56645		-1.13635	-0.221858		-1.13594	-1.50043		-1.13636	-1.46905
-1.13586	-1.46083		-1.13533	-1.09851		-1.13578	-1.08527		-1.13536	-1.00662		-1.13581	-0.720493		-1.13511	-0.751663		-1.14577	-0.566193		-1.13552	-0.223231		-1.13511	-1.50074		-1.13552	-1.46941
-1.13503	-1.46012		-1.1345	-1.09906		-1.13495	-1.08563		-1.13453	-1.00713		-1.13498	-0.72075		-1.13428	-0.7517		-1.14494	-0.566097		-1.13469	-0.224561		-1.13428	-1.5011		-1.13469	-1.46978
-1.1342	-1.4597		-1.13367	-1.0996		-1.13412	-1.08598		-1.13369	-1.00757		-1.13415	-0.721007		-1.13345	-0.751761		-1.14411	-0.56612		-1.13386	-0.225744		-1.13345	-1.50146		-1.13386	-1.47014
-1.13337	-1.45944		-1.13284	-1.10006		-1.13329	-1.08617		-1.13286	-1.0079		-1.13332	-0.721265		-1.13261	-0.75205		-1.14328	-0.566162		-1.13302	-0.226799		-1.13261	-1.50182		-1.13303	-1.47052
-1.13254	-1.45919		-1.132	-1.10039		-1.13245	-1.08632		-1.13203	-1.00824		-1.13248	-0.721485		-1.13178	-0.752764		-1.14245	-0.566514		-1.13219	-0.227852		-1.13178	-1.50211		-1.1322	-1.4709
-1.1317	-1.45934		-1.13117	-1.10068		-1.13162	-1.08646		-1.1312	-1.00858		-1.13165	-0.721629		-1.13095	-0.753476		-1.14161	-0.567148		-1.13136	-0.228905		-1.13095	-1.50222		-1.13136	-1.47128
-1.13087	-1.45954		-1.13034	-1.10096		-1.13079	-1.08662		-1.13036	-1.0089		-1.13082	-0.721747		-1.13011	-0.754189		-1.14078	-0.567847		-1.13053	-0.229795		-1.13012	-1.5023		-1.13053	-1.47186
-1.13004	-1.45973		-1.12951	-1.10117		-1.12996	-1.08678		-1.12953	-1.00921		-1.12999	-0.721958		-1.12928	-0.754881		-1.13995	-0.568544		-1.1297	-0.230403		-1.12928	-1.50242		-1.1297	-1.47262
-1.12921	-1.45993		-1.12867	-1.10133		-1.12913	-1.08696		-1.1287	-1.00952		-1.12916	-0.722306		-1.12845	-0.75547		-1.13912	-0.569155		-1.12886	-0.230916		-1.12845	-1.50264		-1.12887	-1.47341
-1.12838	-1.45998		-1.12784	-1.10147		-1.12829	-1.08716		-1.12787	-1.00997		-1.12832	-0.722693		-1.12762	-0.755947		-1.13829	-0.569385		-1.12803	-0.231365		-1.12762	-1.5029		-1.12803	-1.47419
-1.12754	-1.45947		-1.12701	-1.10162		-1.12746	-1.08747		-1.12704	-1.01086		-1.12749	-0.723081		-1.12679	-0.756313		-1.13745	-0.569462		-1.1272	-0.231735		-1.12679	-1.50317		-1.1272	-1.47497
-1.12671	-1.45889		-1.12618	-1.10177		-1.12663	-1.08791		-1.1262	-1.01175		-1.12666	-0.723468		-1.12595	-0.756367		-1.13662	-0.56948		-1.12637	-0.232104		-1.12596	-1.5034		-1.12637	-1.47576
-1.12588	-1.45834		-1.12535	-1.10193		-1.1258	-1.08837		-1.12537	-1.01265		-1.12583	-0.723857		-1.12512	-0.756265		-1.13579	-0.569385		-1.12553	-0.232501		-1.12512	-1.50354		-1.12554	-1.47654
-1.12505	-1.45781		-1.12451	-1.10208		-1.12496	-1.08883		-1.12454	-1.01351		-1.125	-0.724247		-1.12429	-0.756162		-1.13496	-0.569253		-1.1247	-0.232928		-1.12429	-1.5036		-1.12471	-1.47733
-1.12421	-1.45733		-1.12368	-1.10225		-1.12413	-1.0893		-1.12371	-1.01425		-1.12416	-0.72471		-1.12346	-0.75606		-1.13413	-0.56912		-1.12387	-0.233543		-1.12346	-1.50366		-1.12387	-1.47796
-1.12338	-1.45685		-1.12285	-1.10251		-1.1233	-1.08972		-1.12287	-1.01484		-1.12333	-0.725488		-1.12262	-0.756152		-1.13329	-0.568987		-1.12304	-0.234548		-1.12263	-1.50374		-1.12304	-1.47855
-1.12255	-1.45635		-1.12202	-1.10286		-1.12247	-1.09002		-1.12204	-1.01537		-1.1225	-0.726377		-1.12179	-0.756645		-1.13246	-0.569141		-1.12221	-0.235556		-1.12179	-1.50385		-1.12221	-1.47913
-1.12172	-1.45599		-1.12118	-1.10322		-1.12164	-1.09025		-1.12121	-1.01564		-1.12167	-0.727266		-1.12096	-0.757182		-1.13163	-0.569602		-1.12138	-0.236585		-1.12096	-1.50396		-1.12138	-1.47972
-1.12089	-1.45588		-1.12035	-1.1036		-1.1208	-1.09035		-1.12038	-1.01566		-1.12084	-0.728155		-1.12013	-0.757677		-1.1308	-0.570139		-1.12054	-0.237682		-1.12013	-1.50406		-1.12054	-1.47973
-1.12005	-1.45585		-1.11952	-1.10407		-1.11997	-1.0904		-1.11955	-1.01569		-1.12	-0.729028		-1.11929	-0.758092		-1.12996	-0.570444		-1.11971	-0.238778		-1.1193	-1.50426		-1.11971	-1.47967
-1.11922	-1.45574		-1.11869	-1.10462		-1.11914	-1.09045		-1.11871	-1.01571		-1.11917	-0.729832		-1.11846	-0.758508		-1.12913	-0.570631		-1.11888	-0.239876		-1.11847	-1.50461		-1.11888	-1.4796
-1.11839	-1.45559		-1.11786	-1.10517		-1.11831	-1.0905		-1.11788	-1.01574		-1.11834	-0.730611		-1.11763	-0.758926		-1.1283	-0.570809		-1.11805	-0.240886		-1.11763	-1.50497		-1.11805	-1.47953
-1.11756	-1.45544		-1.11702	-1.10573		-1.11748	-1.09055		-1.11705	-1.01579		-1.11751	-0.731189		-1.1168	-0.759312		-1.12747	-0.570987		-1.11721	-0.241512		-1.1168	-1.50531		-1.11722	-1.4799
-1.11672	-1.45529		-1.11619	-1.10633		-1.11664	-1.09062		-1.11622	-1.01584		-1.11667	-0.731495		-1.11597	-0.759597		-1.12664	-0.571144		-1.11638	-0.24192		-1.11597	-1.50564		-1.11638	-1.48027
-1.11589	-1.45515		-1.11536	-1.10694		-1.11581	-1.09071		-1.11539	-1.01582		-1.11584	-0.731733		-1.11513	-0.759802		-1.1258	-0.571113		-1.11555	-0.242328		-1.11514	-1.50596		-1.11555	-1.48065
-1.11506	-1.45514		-1.11453	-1.10754		-1.11498	-1.09071		-1.11455	-1.01563		-1.11501	-0.731971		-1.1143	-0.76007		-1.12497	-0.571015		-1.11472	-0.242735		-1.1143	-1.50628		-1.11472	-1.48107
-1.11423	-1.45519		-1.11369	-1.10814		-1.11415	-1.09064		-1.11372	-1.01542		-1.11418	-0.732211		-1.11347	-0.760474		-1.12414	-0.571017		-1.11389	-0.243135		-1.11347	-1.50656		-1.11389	-1.48155
-1.1134	-1.45526		-1.11286	-1.10872		-1.11332	-1.09054		-1.11289	-1.01521		-1.11335	-0.732344		-1.11264	-0.760926		-1.12331	-0.571205		-1.11305	-0.243534		-1.11264	-1.50675		-1.11305	-1.48203
-1.11257	-1.45538		-1.11203	-1.10929		-1.11248	-1.09045		-1.11206	-1.015		-1.11251	-0.732373		-1.1118	-0.761378		-1.12248	-0.571448		-1.11222	-0.24392		-1.11181	-1.50686		-1.11222	-1.48252
-1.11173	-1.45552		-1.1112	-1.10985		-1.11165	-1.09035		-1.11122	-1.01483		-1.11168	-0.732379		-1.11097	-0.761829		-1.12164	-0.571691		-1.11139	-0.24414		-1.11098	-1.50698		-1.11139	-1.4828
-1.1109	-1.45565		-1.11037	-1.1103		-1.11082	-1.09014		-1.11039	-1.01478		-1.11085	-0.7325		-1.11014	-0.762203		-1.12081	-0.571933		-1.11056	-0.243956		-1.11014	-1.50707		-1.11056	-1.48299
-1.11007	-1.45579		-1.10953	-1.11056		-1.10999	-1.08971		-1.10956	-1.01485		-1.11002	-0.732668		-1.10931	-0.762432		-1.11998	-0.572148		-1.10972	-0.243772		-1.10931	-1.50714		-1.10973	-1.48318
-1.10924	-1.45567		-1.1087	-1.11082		-1.10915	-1.08923		-1.10873	-1.01528		-1.10919	-0.73284		-1.10847	-0.762635		-1.11915	-0.572292		-1.10889	-0.243627		-1.10848	-1.50721		-1.10889	-1.48337
-1.1084	-1.45538		-1.10787	-1.11109		-1.10832	-1.08854		-1.1079	-1.01594		-1.10835	-0.733012		-1.10764	-0.762858		-1.11831	-0.572417		-1.10806	-0.243618		-1.10765	-1.50727		-1.10806	-1.48361
-1.10757	-1.45506		-1.10704	-1.11143		-1.10749	-1.08779		-1.10706	-1.01659		-1.10752	-0.733164		-1.10681	-0.763097		-1.11748	-0.572447		-1.10723	-0.243623		-1.10682	-1.50746		-1.10723	-1.48387
-1.10674	-1.45514		-1.10621	-1.11189		-1.10666	-1.08705		-1.10623	-1.01724		-1.10669	-0.733134		-1.10598	-0.763338		-1.11665	-0.572444		-1.1064	-0.243629		-1.10598	-1.50784		-1.1064	-1.48413
-1.10591	-1.45543		-1.10537	-1.11235		-1.10583	-1.0863		-1.1054	-1.01791		-1.10586	-0.733053		-1.10514	-0.763579		-1.11582	-0.572441		-1.10556	-0.243681		-1.10515	-1.50825		-1.10557	-1.48431
-1.10508	-1.45573		-1.10454	-1.11284		-1.10499	-1.08556		-1.10457	-1.0186		-1.10502	-0.732939		-1.10431	-0.76382		-1.11498	-0.572438		-1.10473	-0.243911		-1.10432	-1.50868		-1.10473	-1.48422
-1.10424	-1.45604		-1.10371	-1.11344		-1.10416	-1.08512		-1.10373	-1.01929		-1.10419	-0.732532		-1.10348	-0.764067		-1.11415	-0.572435		-1.1039	-0.244235		-1.10349	-1.50924		-1.1039	-1.48414
-1.10341	-1.45646		-1.10288	-1.11412		-1.10333	-1.08496		-1.1029	-1.01992		-1.10336	-0.732043		-1.10265	-0.76432		-1.11332	-0.572357		-1.10307	-0.244556		-1.10265	-1.50987		-1.10307	-1.48406
-1.10258	-1.45717		-1.10204	-1.1148		-1.1025	-1.08489		-1.10207	-1.02045		-1.10253	-0.73155		-1.10181	-0.764412		-1.11249	-0.572224		-1.10223	-0.244868		-1.10182	-1.5105		-1.10224	-1.48412
-1.10175	-1.45799		-1.10121	-1.11547		-1.10166	-1.08493		-1.10124	-1.02098		-1.1017	-0.731063		-1.10098	-0.764254		-1.11166	-0.572106		-1.1014	-0.245177		-1.10099	-1.51113		-1.1014	-1.4845
-1.10091	-1.45876		-1.10038	-1.11603		-1.10083	-1.085		-1.10041	-1.02151		-1.10086	-0.730779		-1.10015	-0.764044		-1.11082	-0.572034		-1.10057	-0.245482		-1.10016	-1.51173		-1.10057	-1.48489
-1.10008	-1.45934		-1.09955	-1.11643		-1.1	-1.08508		-1.09957	-1.02204		-1.10003	-0.730753		-1.09932	-0.763833		-1.10999	-0.571974		-1.09974	-0.245787		-1.09932	-1.51217		-1.09974	-1.48527
-1.09925	-1.45985		-1.09871	-1.11683		-1.09917	-1.08515		-1.09874	-1.02243		-1.0992	-0.730777		-1.09848	-0.763622		-1.10916	-0.571913		-1.09891	-0.245988		-1.09849	-1.51259		-1.09891	-1.48578
-1.09842	-1.46037		-1.09788	-1.11715		-1.09834	-1.08514		-1.09791	-1.02253		-1.09837	-0.7307		-1.09765	-0.763414		-1.10833	-0.571853		-1.09807	-0.245881		-1.09766	-1.513		-1.09808	-1.48634
-1.09759	-1.46088		-1.09705	-1.11729		-1.0975	-1.08481		-1.09708	-1.02258		-1.09753	-0.730556		-1.09682	-0.763211		-1.1075	-0.571861		-1.09724	-0.245704		-1.09683	-1.51342		-1.09725	-1.48686
-1.09675	-1.46153		-1.09622	-1.11739		-1.09667	-1.08442		-1.09624	-1.0225		-1.0967	-0.730402		-1.09599	-0.763085		-1.10666	-0.572165		-1.09641	-0.245476		-1.096	-1.51383		-1.09641	-1.4874
-1.09592	-1.46226		-1.09539	-1.1175		-1.09584	-1.08442		-1.09541	-1.02228		-1.09587	-0.730247		-1.09516	-0.763232		-1.10583	-0.572543		-1.09558	-0.245107		-1.09516	-1.51424		-1.09558	-1.48785
-1.09509	-1.46301		-1.09455	-1.11751		-1.09501	-1.08462		-1.09458	-1.02207		-1.09504	-0.730094		-1.09432	-0.763592		-1.105	-0.573146		-1.09474	-0.244722		-1.09433	-1.51465		-1.09475	-1.4881
-1.09426	-1.46364		-1.09372	-1.11732		-1.09418	-1.08484		-1.09375	-1.02186		-1.09421	-0.729912		-1.09349	-0.763953		-1.10417	-0.573835		-1.09391	-0.244342		-1.0935	-1.51504		-1.09392	-1.4883
-1.09343	-1.46421		-1.09289	-1.11706		-1.09334	-1.08506		-1.09292	-1.02167		-1.09337	-0.729722		-1.09266	-0.764315		-1.10333	-0.574528		-1.09308	-0.243987		-1.09267	-1.51536		-1.09308	-1.4885
-1.09259	-1.46476		-1.09206	-1.1168		-1.09251	-1.08528		-1.09208	-1.02159		-1.09254	-0.729566		-1.09183	-0.764645		-1.1025	-0.575223		-1.09225	-0.243765		-1.09184	-1.51569		-1.09225	-1.48869
-1.09176	-1.46532		-1.09123	-1.11653		-1.09168	-1.08565		-1.09125	-1.02159		-1.09171	-0.729734		-1.09099	-0.764653		-1.10167	-0.575916		-1.09142	-0.243699		-1.091	-1.5161		-1.09142	-1.48887
-1.09093	-1.46588		-1.09039	-1.11626		-1.09085	-1.08605		-1.09042	-1.0217		-1.09088	-0.729964		-1.09016	-0.764344		-1.10084	-0.576241		-1.09058	-0.243652		-1.09017	-1.51663		-1.09059	-1.48906
-1.0901	-1.4661		-1.08956	-1.11599		-1.09001	-1.0864		-1.08959	-1.02208		-1.09005	-0.730193		-1.08933	-0.764125		-1.10001	-0.576319		-1.08975	-0.243692		-1.08934	-1.51715		-1.08976	-1.48924
-1.08926	-1.46622		-1.08873	-1.11573		-1.08918	-1.08664		-1.08875	-1.02259		-1.08921	-0.730424		-1.0885	-0.764099		-1.09918	-0.576174		-1.08892	-0.24383		-1.08851	-1.51768		-1.08892	-1.48927
-1.08843	-1.46634		-1.0879	-1.11552		-1.08835	-1.08685		-1.08792	-1.0231		-1.08838	-0.730538		-1.08766	-0.764171		-1.09834	-0.575801		-1.08809	-0.243968		-1.08767	-1.51817		-1.08809	-1.48909
-1.0876	-1.46646		-1.08706	-1.11537		-1.08752	-1.08707		-1.08709	-1.02362		-1.08755	-0.730525		-1.08683	-0.764244		-1.09751	-0.575385		-1.08726	-0.244106		-1.08684	-1.51856		-1.08726	-1.48888
-1.08677	-1.46658		-1.08623	-1.11522		-1.08669	-1.08729		-1.08626	-1.0239		-1.08672	-0.73049		-1.086	-0.764316		-1.09668	-0.57498		-1.08642	-0.244278		-1.08601	-1.51889		-1.08643	-1.48847
-1.08594	-1.46671		-1.0854	-1.11505		-1.08585	-1.08737		-1.08543	-1.02383		-1.08588	-0.730552		-1.08517	-0.764562		-1.09585	-0.574605		-1.08559	-0.244521		-1.08518	-1.51927		-1.0856	-1.48792
-1.0851	-1.46683		-1.08457	-1.11484		-1.08502	-1.08733		-1.08459	-1.02373		-1.08505	-0.730781		-1.08433	-0.765099		-1.09501	-0.574283		-1.08476	-0.244773		-1.08435	-1.51981		-1.08476	-1.48735
-1.08427	-1.46693		-1.08374	-1.11463		-1.08419	-1.08728		-1.08376	-1.02353		-1.08422	-0.731082		-1.0835	-0.765743		-1.09418	-0.574039		-1.08393	-0.245108		-1.08351	-1.52038		-1.08393	-1.48678
-1.08344	-1.46702		-1.0829	-1.11442		-1.08336	-1.08732		-1.08293	-1.02324		-1.08339	-0.731382		-1.08267	-0.766116		-1.09335	-0.573836		-1.08309	-0.245648		-1.08268	-1.52096		-1.0831	-1.48621
-1.08261	-1.4671		-1.08207	-1.11419		-1.08252	-1.08738		-1.0821	-1.02295		-1.08256	-0.731624		-1.08184	-0.766211		-1.09252	-0.574027		-1.08226	-0.246258		-1.08185	-1.52153		-1.08227	-1.48577
-1.08177	-1.4674		-1.08124	-1.11386		-1.08169	-1.08743		-1.08126	-1.02265		-1.08172	-0.731588		-1.081	-0.766308		-1.09169	-0.574531		-1.08143	-0.246868		-1.08102	-1.52209		-1.08143	-1.4854
-1.08094	-1.46775		-1.08041	-1.11344		-1.08086	-1.08748		-1.08043	-1.02236		-1.08089	-0.73139		-1.08017	-0.766412		-1.09085	-0.575036		-1.0806	-0.247475		-1.08018	-1.52262		-1.0806	-1.48505
-1.08011	-1.4681		-1.07957	-1.113		-1.08003	-1.08757		-1.0796	-1.02231		-1.08006	-0.731192		-1.07934	-0.766518		-1.09002	-0.575542		-1.07977	-0.24805		-1.07935	-1.52315		-1.07977	-1.48493
-1.07928	-1.46846		-1.07874	-1.11247		-1.0792	-1.08781		-1.07877	-1.02255		-1.07923	-0.730959		-1.07851	-0.766654		-1.08919	-0.576045		-1.07893	-0.248569		-1.07852	-1.52358		-1.07894	-1.48486
-1.07845	-1.46883		-1.07791	-1.11191		-1.07837	-1.08805		-1.07794	-1.0228		-1.07839	-0.730699		-1.07767	-0.76688		-1.08836	-0.576735		-1.0781	-0.24909		-1.07769	-1.5237		-1.07811	-1.48478
-1.07761	-1.4693		-1.07708	-1.11135		-1.07753	-1.08824		-1.0771	-1.02315		-1.07756	-0.730435		-1.07684	-0.767112		-1.08753	-0.577585		-1.07727	-0.249623		-1.07686	-1.52381		-1.07727	-1.4847
-1.07678	-1.46979		-1.07625	-1.11079		-1.0767	-1.08838		-1.07627	-1.02353		-1.07673	-0.730173		-1.07601	-0.76737		-1.08669	-0.578318		-1.07644	-0.250166		-1.07602	-1.52392		-1.07644	-1.48462
-1.07595	-1.47023		-1.07541	-1.11023		-1.07587	-1.0885		-1.07544	-1.0239		-1.0759	-0.730075		-1.07518	-0.767641		-1.08586	-0.578896		-1.0756	-0.250707		-1.07519	-1.52403		-1.07561	-1.48417
-1.07512	-1.47062		-1.07458	-1.10968		-1.07504	-1.08862		-1.07461	-1.02427		-1.07507	-0.730249		-1.07435	-0.767912		-1.08503	-0.579434		-1.07477	-0.251227		-1.07436	-1.52416		-1.07478	-1.48365
-1.07429	-1.47098		-1.07375	-1.10913		-1.0742	-1.08873		-1.07377	-1.02467		-1.07424	-0.730525		-1.07351	-0.768182		-1.0842	-0.579973		-1.07394	-0.251716		-1.07353	-1.52431		-1.07394	-1.48308
-1.07345	-1.47136		-1.07292	-1.10858		-1.07337	-1.08892		-1.07294	-1.02529		-1.0734	-0.730822		-1.07268	-0.768407		-1.08336	-0.580512		-1.07311	-0.252209		-1.07269	-1.52445		-1.07311	-1.48237
-1.07262	-1.47173		-1.07208	-1.1082		-1.07254	-1.08919		-1.07211	-1.02592		-1.07257	-0.731316		-1.07185	-0.768485		-1.08253	-0.580969		-1.07228	-0.25275		-1.07186	-1.52458		-1.07228	-1.48164
-1.07179	-1.47207		-1.07125	-1.10783		-1.07171	-1.08948		-1.07128	-1.02663		-1.07174	-0.73192		-1.07102	-0.768518		-1.0817	-0.581252		-1.07144	-0.253312		-1.07103	-1.5247		-1.07145	-1.48091
-1.07096	-1.47234		-1.07042	-1.10747		-1.07088	-1.08991		-1.07045	-1.02744		-1.07091	-0.732524		-1.07018	-0.768649		-1.08087	-0.581457		-1.07061	-0.253958		-1.0702	-1.52482		-1.07062	-1.48018
-1.07012	-1.47263		-1.06959	-1.10712		-1.07004	-1.09043		-1.06961	-1.02826		-1.07007	-0.733128		-1.06935	-0.768977		-1.08004	-0.58169		-1.06978	-0.254709		-1.06937	-1.52494		-1.06978	-1.47963
-1.06929	-1.47309		-1.06876	-1.10685		-1.06921	-1.09095		-1.06878	-1.02907		-1.06924	-0.733639		-1.06852	-0.769305		-1.0792	-0.581939		-1.06895	-0.255463		-1.06853	-1.52507		-1.06895	-1.47919
-1.06846	-1.47368		-1.06792	-1.1068		-1.06838	-1.09146		-1.06795	-1.02984		-1.06841	-0.734084		-1.06769	-0.769634		-1.07837	-0.582187		-1.06811	-0.256215		-1.0677	-1.52524		-1.06812	-1.47876
-1.06763	-1.47426		-1.06709	-1.10675		-1.06755	-1.09198		-1.06712	-1.03025		-1.06758	-0.734523		-1.06685	-0.769958		-1.07754	-0.582437		-1.06728	-0.256948		-1.06687	-1.5254		-1.06729	-1.47835
-1.0668	-1.47485		-1.06626	-1.10664		-1.06672	-1.09266		-1.06629	-1.03037		-1.06675	-0.734936		-1.06602	-0.770265		-1.07671	-0.582687		-1.06645	-0.257529		-1.06604	-1.52554		-1.06645	-1.47794
-1.06596	-1.47544		-1.06543	-1.10649		-1.06588	-1.09344		-1.06545	-1.03051		-1.06591	-0.73527		-1.06519	-0.770551		-1.07587	-0.583014		-1.06562	-0.25809		-1.06521	-1.52559		-1.06562	-1.47753
-1.06513	-1.47571		-1.0646	-1.10634		-1.06505	-1.09424		-1.06462	-1.03073		-1.06508	-0.73557		-1.06436	-0.770757		-1.07504	-0.58339		-1.06479	-0.258579		-1.06437	-1.52564		-1.06479	-1.47712
-1.0643	-1.4757		-1.06376	-1.10619		-1.06422	-1.09528		-1.06379	-1.03099		-1.06425	-0.735871		-1.06352	-0.770737		-1.07421	-0.583563		-1.06395	-0.258557		-1.06354	-1.52569		-1.06396	-1.47677
-1.06347	-1.47581		-1.06293	-1.10602		-1.06339	-1.09642		-1.06296	-1.03125		-1.06342	-0.736197		-1.06269	-0.770636		-1.07338	-0.583469		-1.06312	-0.258534		-1.06271	-1.52571		-1.06313	-1.47667
-1.06264	-1.47612		-1.0621	-1.10576		-1.06255	-1.09757		-1.06212	-1.03151		-1.06258	-0.736779		-1.06186	-0.770535		-1.07255	-0.583291		-1.06229	-0.258511		-1.06188	-1.52564		-1.06229	-1.47661
-1.0618	-1.47649		-1.06127	-1.10541		-1.06172	-1.09872		-1.06129	-1.03182		-1.06175	-0.737488		-1.06103	-0.770434		-1.07171	-0.583113		-1.06146	-0.25849		-1.06105	-1.52552		-1.06146	-1.47658
-1.06097	-1.47687		-1.06044	-1.10528		-1.06089	-1.09983		-1.06046	-1.03225		-1.06092	-0.738195		-1.06019	-0.770449		-1.07088	-0.582935		-1.06062	-0.258477		-1.06021	-1.5254		-1.06063	-1.4766
-1.06014	-1.47725		-1.0596	-1.10565		-1.06006	-1.10084		-1.05963	-1.03267		-1.06009	-0.738856		-1.05936	-0.770747		-1.07005	-0.582735		-1.05979	-0.258472		-1.05938	-1.52527		-1.0598	-1.47663
-1.05931	-1.47767		-1.05877	-1.10603		-1.05923	-1.1018		-1.0588	-1.03297		-1.05926	-0.739491		-1.05853	-0.771137		-1.06922	-0.582492		-1.05896	-0.258501		-1.05855	-1.52514		-1.05897	-1.47667
-1.05848	-1.47825		-1.05794	-1.10641		-1.05839	-1.10261		-1.05796	-1.0331		-1.05842	-0.740128		-1.0577	-0.771704		-1.06838	-0.582267		-1.05813	-0.258761		-1.05772	-1.52501		-1.05813	-1.4767
-1.05764	-1.47893		-1.05711	-1.10679		-1.05756	-1.10324		-1.05713	-1.03323		-1.05759	-0.740756		-1.05686	-0.772511		-1.06755	-0.582392		-1.0573	-0.259219		-1.05688	-1.52488		-1.0573	-1.47662
-1.05681	-1.47933		-1.05627	-1.10722		-1.05673	-1.10383		-1.0563	-1.03336		-1.05676	-0.741468		-1.05603	-0.773317		-1.06672	-0.582701		-1.05646	-0.259678		-1.05605	-1.52476		-1.05647	-1.47645
-1.05598	-1.47951		-1.05544	-1.10785		-1.0559	-1.10441		-1.05547	-1.03351		-1.05593	-0.742261		-1.0552	-0.774125		-1.06589	-0.583011		-1.05563	-0.260138		-1.05522	-1.52463		-1.05564	-1.47628
-1.05515	-1.47968		-1.05461	-1.10852		-1.05506	-1.105		-1.05463	-1.03377		-1.05509	-0.743074		-1.05437	-0.77488		-1.06506	-0.58332		-1.0548	-0.260623		-1.05439	-1.52451		-1.05481	-1.4761
-1.05431	-1.47985		-1.05378	-1.10921		-1.05423	-1.10525		-1.0538	-1.03419		-1.05426	-0.743871		-1.05354	-0.775387		-1.06422	-0.583626		-1.05397	-0.261272		-1.05356	-1.52435		-1.05397	-1.47591
-1.05348	-1.48001		-1.05295	-1.1099		-1.0534	-1.10526		-1.05297	-1.03461		-1.05343	-0.744495		-1.0527	-0.775631		-1.06339	-0.583749		-1.05313	-0.261938		-1.05272	-1.52411		-1.05314	-1.47572
-1.05265	-1.48027		-1.05211	-1.11059		-1.05257	-1.10522		-1.05214	-1.03509		-1.0526	-0.745038		-1.05187	-0.775853		-1.06256	-0.583753		-1.0523	-0.26266		-1.05189	-1.52388		-1.05231	-1.47554
-1.05182	-1.48061		-1.05128	-1.11128		-1.05174	-1.10512		-1.05131	-1.03557		-1.05177	-0.74558		-1.05104	-0.776019		-1.06173	-0.583682		-1.05147	-0.26368		-1.05106	-1.52364		-1.05148	-1.47535
-1.05099	-1.48097		-1.05045	-1.11197		-1.0509	-1.105		-1.05047	-1.03606		-1.05093	-0.746093		-1.05021	-0.776157		-1.0609	-0.583536		-1.05064	-0.26473		-1.05023	-1.52338		-1.05065	-1.47518
-1.05015	-1.48137		-1.04962	-1.11267		-1.05007	-1.10488		-1.04964	-1.03654		-1.0501	-0.746336		-1.04937	-0.776296		-1.06006	-0.583369		-1.04981	-0.265774		-1.04939	-1.52306		-1.04981	-1.47501
-1.04932	-1.48177		-1.04878	-1.11337		-1.04924	-1.10476		-1.04881	-1.03696		-1.04927	-0.746459		-1.04854	-0.776435		-1.05923	-0.583201		-1.04897	-0.266815		-1.04856	-1.52259		-1.04898	-1.4749
-1.04849	-1.48218		-1.04795	-1.11399		-1.04841	-1.1047		-1.04798	-1.03709		-1.04844	-0.746581		-1.04771	-0.776505		-1.0584	-0.583034		-1.04814	-0.267781		-1.04773	-1.52214		-1.04815	-1.47494
-1.04766	-1.48258		-1.04712	-1.11437		-1.04757	-1.10474		-1.04714	-1.03707		-1.04761	-0.74664		-1.04688	-0.776382		-1.05757	-0.583021		-1.04731	-0.268627		-1.0469	-1.52186		-1.04732	-1.47499
-1.04682	-1.48298		-1.04629	-1.11471		-1.04674	-1.10481		-1.04631	-1.03714		-1.04677	-0.746606		-1.04604	-0.77614		-1.05673	-0.583235		-1.04648	-0.26948		-1.04607	-1.52181		-1.04648	-1.47504
-1.04599	-1.48338		-1.04546	-1.11506		-1.04591	-1.10506		-1.04548	-1.03741		-1.04594	-0.746545		-1.04521	-0.775846		-1.0559	-0.583521		-1.04564	-0.270367		-1.04523	-1.52175		-1.04565	-1.47508
-1.04516	-1.48378		-1.04462	-1.11541		-1.04508	-1.10545		-1.04465	-1.03769		-1.04511	-0.746485		-1.04438	-0.775462		-1.05507	-0.583629		-1.04481	-0.27132		-1.0444	-1.5217		-1.04482	-1.47536
-1.04433	-1.48421		-1.04379	-1.11577		-1.04425	-1.10588		-1.04382	-1.03796		-1.04428	-0.746303		-1.04355	-0.775077		-1.05424	-0.583634		-1.04398	-0.272258		-1.04357	-1.52163		-1.04399	-1.47571
-1.0435	-1.48466		-1.04296	-1.11619		-1.04341	-1.1063		-1.04298	-1.03825		-1.04344	-0.745951		-1.04272	-0.774695		-1.05341	-0.58363		-1.04315	-0.273207		-1.04274	-1.52138		-1.04316	-1.47608
-1.04266	-1.48511		-1.04213	-1.11659		-1.04258	-1.10673		-1.04215	-1.03864		-1.04261	-0.74555		-1.04188	-0.774311		-1.05257	-0.583626		-1.04232	-0.274113		-1.0419	-1.52109		-1.04232	-1.47652
-1.04183	-1.48556		-1.0413	-1.11694		-1.04175	-1.10708		-1.04132	-1.03916		-1.04178	-0.745149		-1.04105	-0.774139		-1.05174	-0.583622		-1.04148	-0.274794		-1.04107	-1.5208		-1.04149	-1.477
-1.041	-1.48601		-1.04046	-1.11723		-1.04092	-1.1074		-1.04049	-1.03959		-1.04095	-0.744886		-1.04022	-0.774302		-1.05091	-0.583114		-1.04065	-0.275389		-1.04024	-1.52053		-1.04066	-1.4775
-1.04017	-1.48629		-1.03963	-1.11753		-1.04009	-1.10772		-1.03966	-1.03975		-1.04012	-0.744677		-1.03939	-0.774529		-1.05008	-0.582405		-1.03982	-0.275977		-1.03941	-1.52026		-1.03983	-1.47799
-1.03933	-1.48648		-1.0388	-1.11782		-1.03925	-1.10805		-1.03882	-1.03985		-1.03929	-0.744467		-1.03855	-0.774885		-1.04925	-0.581804		-1.03899	-0.276542		-1.03858	-1.52		-1.03899	-1.47847
-1.0385	-1.48662		-1.03797	-1.11814		-1.03842	-1.10838		-1.03799	-1.03996		-1.03845	-0.744258		-1.03772	-0.775283		-1.04841	-0.581365		-1.03816	-0.277099		-1.03774	-1.51973		-1.03816	-1.47875
-1.03767	-1.48656		-1.03713	-1.11853		-1.03759	-1.1087		-1.03716	-1.04006		-1.03762	-0.744091		-1.03689	-0.775681		-1.04758	-0.580969		-1.03732	-0.277659		-1.03691	-1.51952		-1.03733	-1.47895
-1.03684	-1.4864		-1.0363	-1.11897		-1.03676	-1.10903		-1.03633	-1.04013		-1.03679	-0.743945		-1.03606	-0.776079		-1.04675	-0.580572		-1.03649	-0.278215		-1.03608	-1.51967		-1.0365	-1.47915
-1.03601	-1.48624		-1.03547	-1.11944		-1.03592	-1.10943		-1.0355	-1.04012		-1.03596	-0.743801		-1.03522	-0.776467		-1.04592	-0.580176		-1.03566	-0.278764		-1.03525	-1.51983		-1.03567	-1.47938
-1.03517	-1.48609		-1.03464	-1.11997		-1.03509	-1.1099		-1.03466	-1.04012		-1.03512	-0.743649		-1.03439	-0.776832		-1.04509	-0.579947		-1.03483	-0.279295		-1.03442	-1.51995		-1.03483	-1.47961
-1.03434	-1.48597		-1.03381	-1.12051		-1.03426	-1.11039		-1.03383	-1.04021		-1.03429	-0.743466		-1.03356	-0.777185		-1.04425	-0.579852		-1.03399	-0.279828		-1.03358	-1.51984		-1.034	-1.47983
-1.03351	-1.48591		-1.03297	-1.12104		-1.03343	-1.11069		-1.033	-1.04038		-1.03346	-0.743272		-1.03273	-0.777759		-1.04342	-0.579776		-1.03316	-0.280315		-1.03275	-1.51971		-1.03317	-1.48006
-1.03268	-1.48588		-1.03214	-1.12158		-1.0326	-1.11085		-1.03217	-1.04056		-1.03263	-0.743068		-1.03189	-0.778638		-1.04259	-0.579639		-1.03233	-0.280612		-1.03192	-1.51958		-1.03234	-1.48033
-1.03185	-1.48579		-1.03131	-1.12204		-1.03177	-1.11098		-1.03133	-1.04073		-1.0318	-0.742838		-1.03106	-0.779517		-1.04176	-0.579477		-1.0315	-0.280838		-1.03109	-1.51944		-1.03151	-1.48073
-1.03101	-1.48566		-1.03048	-1.12234		-1.03093	-1.11112		-1.0305	-1.04089		-1.03096	-0.742447		-1.03023	-0.780387		-1.04092	-0.579306		-1.03067	-0.281063		-1.03025	-1.51933		-1.03067	-1.48117
-1.03018	-1.48553		-1.02964	-1.12248		-1.0301	-1.11125		-1.02967	-1.04098		-1.03013	-0.741901		-1.0294	-0.781209		-1.04009	-0.579125		-1.02983	-0.281269		-1.02942	-1.51922		-1.02984	-1.48154
-1.02935	-1.4854		-1.02881	-1.12229		-1.02927	-1.11121		-1.02884	-1.04097		-1.0293	-0.741356		-1.02856	-0.781895		-1.03926	-0.578939		-1.029	-0.281386		-1.02859	-1.51913		-1.02901	-1.48183
-1.02852	-1.48522		-1.02798	-1.12198		-1.02844	-1.11113		-1.02801	-1.04095		-1.02847	-0.74076		-1.02773	-0.782418		-1.03843	-0.578727		-1.02817	-0.281411		-1.02776	-1.51919		-1.02818	-1.4821
-1.02768	-1.48486		-1.02715	-1.12167		-1.0276	-1.11104		-1.02717	-1.04069		-1.02764	-0.740078		-1.0269	-0.782951		-1.0376	-0.578495		-1.02734	-0.28144		-1.02693	-1.51943		-1.02734	-1.48238
-1.02685	-1.48443		-1.02632	-1.12136		-1.02677	-1.11099		-1.02634	-1.04039		-1.0268	-0.739361		-1.02607	-0.783277		-1.03676	-0.578357		-1.02651	-0.281488		-1.02609	-1.51966		-1.02651	-1.48266
-1.02602	-1.48406		-1.02548	-1.12107		-1.02594	-1.11094		-1.02551	-1.0401		-1.02597	-0.738643		-1.02523	-0.783357		-1.03593	-0.578419		-1.02567	-0.281563		-1.02526	-1.5199		-1.02568	-1.48292
-1.02519	-1.48388		-1.02465	-1.12083		-1.02511	-1.1109		-1.02468	-1.03981		-1.02514	-0.737948		-1.0244	-0.783437		-1.0351	-0.578582		-1.02484	-0.281638		-1.02443	-1.52015		-1.02485	-1.48317
-1.02436	-1.48377		-1.02382	-1.12064		-1.02428	-1.11085		-1.02384	-1.03951		-1.02431	-0.737323		-1.02357	-0.783517		-1.03427	-0.578746		-1.02401	-0.281712		-1.0236	-1.5205		-1.02402	-1.48342
-1.02353	-1.48366		-1.02299	-1.12056		-1.02344	-1.11078		-1.02301	-1.03913		-1.02347	-0.736745		-1.02274	-0.783648		-1.03344	-0.57891		-1.02318	-0.281937		-1.02276	-1.52086		-1.02318	-1.48391
-1.02269	-1.48355		-1.02215	-1.12057		-1.02261	-1.11052		-1.02218	-1.0387		-1.02264	-0.736168		-1.02191	-0.784022		-1.0326	-0.579238		-1.02234	-0.282596		-1.02193	-1.52122		-1.02235	-1.48446
-1.02186	-1.48326		-1.02132	-1.12059		-1.02178	-1.1101		-1.02135	-1.03826		-1.02181	-0.735819		-1.02107	-0.784489		-1.03177	-0.579845		-1.02151	-0.283232		-1.0211	-1.5217		-1.02152	-1.48501
-1.02103	-1.48279		-1.02049	-1.1206		-1.02095	-1.1096		-1.02052	-1.03782		-1.02098	-0.735688		-1.02024	-0.785009		-1.03094	-0.580565		-1.02068	-0.283846		-1.02027	-1.52222		-1.02069	-1.48557
-1.0202	-1.48226		-1.01966	-1.12061		-1.02011	-1.10897		-1.01968	-1.03737		-1.02015	-0.735558		-1.01941	-0.785743		-1.03011	-0.581083		-1.01985	-0.284558		-1.01944	-1.52275		-1.01985	-1.48609
-1.01936	-1.48193		-1.01883	-1.12049		-1.01928	-1.10829		-1.01885	-1.03693		-1.01931	-0.735427		-1.01858	-0.786476		-1.02927	-0.581399		-1.01902	-0.285337		-1.0186	-1.52327		-1.01902	-1.48657
-1.01853	-1.48169		-1.01799	-1.11977		-1.01845	-1.10761		-1.01802	-1.03649		-1.01848	-0.735331		-1.01774	-0.787208		-1.02844	-0.581715		-1.01818	-0.286139		-1.01777	-1.5238		-1.01819	-1.48703
-1.0177	-1.48147		-1.01716	-1.11905		-1.01762	-1.10693		-1.01719	-1.03616		-1.01765	-0.73527		-1.01691	-0.787922		-1.02761	-0.582031		-1.01735	-0.286941		-1.01694	-1.52432		-1.01736	-1.48732
-1.01687	-1.48127		-1.01633	-1.11843		-1.01679	-1.10637		-1.01635	-1.03601		-1.01682	-0.735213		-1.01608	-0.788492		-1.02678	-0.582318		-1.01652	-0.287511		-1.01611	-1.52484		-1.01653	-1.48745
-1.01604	-1.48105		-1.0155	-1.11781		-1.01595	-1.106		-1.01552	-1.03584		-1.01598	-0.735156		-1.01525	-0.788779		-1.02595	-0.582314		-1.01569	-0.28785		-1.01527	-1.52531		-1.0157	-1.48755
-1.0152	-1.48103		-1.01466	-1.11719		-1.01512	-1.10569		-1.01469	-1.03562		-1.01515	-0.73508		-1.01441	-0.788996		-1.02511	-0.58206		-1.01485	-0.28819		-1.01444	-1.52567		-1.01486	-1.48765
-1.01437	-1.48129		-1.01383	-1.11657		-1.01429	-1.10535		-1.01386	-1.0354		-1.01432	-0.734989		-1.01358	-0.788914		-1.02428	-0.581914		-1.01402	-0.288735		-1.01361	-1.52603		-1.01403	-1.48774
-1.01354	-1.48153		-1.013	-1.11594		-1.01346	-1.105		-1.01303	-1.03517		-1.01349	-0.734897		-1.01275	-0.788664		-1.02345	-0.581937		-1.01319	-0.289478		-1.01278	-1.52639		-1.0132	-1.48785
-1.01271	-1.48162		-1.01217	-1.11531		-1.01263	-1.10464		-1.01219	-1.03495		-1.01266	-0.734821		-1.01192	-0.788415		-1.02262	-0.582027		-1.01236	-0.290221		-1.01195	-1.52677		-1.01237	-1.48796
-1.01188	-1.48159		-1.01134	-1.11468		-1.01179	-1.10428		-1.01136	-1.03472		-1.01182	-0.734887		-1.01108	-0.788166		-1.02178	-0.582117		-1.01153	-0.290965		-1.01111	-1.52726		-1.01153	-1.48812
-1.01104	-1.48156		-1.0105	-1.11414		-1.01096	-1.10393		-1.01053	-1.03445		-1.01099	-0.735065		-1.01025	-0.787931		-1.02095	-0.582207		-1.01069	-0.291701		-1.01028	-1.52775		-1.0107	-1.48837
-1.01021	-1.48153		-1.00967	-1.11397		-1.01013	-1.10363		-1.0097	-1.03419		-1.01016	-0.735243		-1.00942	-0.787756		-1.02012	-0.582348		-1.00986	-0.292098		-1.00945	-1.52822		-1.00987	-1.48866
-1.00938	-1.48149		-1.00884	-1.11381		-1.0093	-1.10336		-1.00886	-1.03419		-1.00933	-0.735222		-1.00859	-0.787612		-1.01929	-0.582568		-1.00903	-0.292456		-1.00862	-1.52852		-1.00904	-1.48894
-1.00855	-1.48143		-1.00801	-1.11364		-1.00846	-1.10316		-1.00803	-1.03435		-1.00849	-0.734843		-1.00775	-0.787532		-1.01846	-0.582819		-1.0082	-0.292812		-1.00778	-1.52868		-1.00821	-1.48922
-1.00771	-1.48135		-1.00717	-1.11348		-1.00763	-1.10304		-1.0072	-1.03451		-1.00766	-0.734305		-1.00692	-0.787662		-1.01762	-0.582976		-1.00737	-0.29309		-1.00695	-1.52885		-1.00737	-1.48945
-1.00688	-1.48118		-1.00634	-1.11336		-1.0068	-1.10294		-1.00637	-1.03467		-1.00683	-0.733769		-1.00609	-0.787815		-1.01679	-0.583055		-1.00653	-0.293368		-1.00612	-1.52898		-1.00654	-1.48954
-1.00605	-1.48082		-1.00551	-1.11352		-1.00597	-1.10284		-1.00554	-1.03483		-1.006	-0.733281		-1.00526	-0.787967		-1.01596	-0.583134		-1.0057	-0.293643		-1.00529	-1.52893		-1.00571	-1.4896
-1.00522	-1.48037		-1.00468	-1.11368		-1.00514	-1.10274		-1.0047	-1.03493		-1.00517	-0.732886		-1.00442	-0.78812		-1.01513	-0.583213		-1.00487	-0.293919		-1.00446	-1.52869		-1.00488	-1.48972
-1.00439	-1.47991		-1.00385	-1.11365		-1.0043	-1.1025		-1.00387	-1.0348		-1.00433	-0.732533		-1.00359	-0.788308		-1.0143	-0.583292		-1.00404	-0.29416		-1.00362	-1.52845		-1.00405	-1.48986
-1.00355	-1.47945		-1.00301	-1.11345		-1.00347	-1.10209		-1.00304	-1.03468		-1.0035	-0.732239		-1.00276	-0.788599		-1.01346	-0.583516		-1.0032	-0.294332		-1.00279	-1.52822		-1.00321	-1.49002
-1.00272	-1.47898		-1.00218	-1.11326		-1.00264	-1.10163		-1.00221	-1.03465		-1.00267	-0.732539		-1.00193	-0.788869		-1.01263	-0.583873		-1.00237	-0.29452		-1.00196	-1.52805		-1.00238	-1.49017
-1.00189	-1.47847		-1.00135	-1.11306		-1.00181	-1.10145		-1.00137	-1.03461		-1.00184	-0.733247		-1.0011	-0.789051		-1.0118	-0.584155		-1.00154	-0.295025		-1.00113	-1.52789		-1.00155	-1.49032
-1.00106	-1.47798		-1.00052	-1.11287		-1.00097	-1.10146		-1.00054	-1.03457		-1.00101	-0.733958		-1.00026	-0.789168		-1.01097	-0.584278		-1.00071	-0.295726		-1.00029	-1.52774		-1.00072	-1.49042
-1.00022	-1.47764		-0.999685	-1.11272		-1.00014	-1.1015		-0.999711	-1.03453		-1.00017	-0.734668		-0.99943	-0.789286		-1.01014	-0.584333		-0.999875	-0.296434		-0.999463	-1.52759		-0.999884	-1.49049
-0.999392	-1.47744		-0.998853	-1.11264		-0.999311	-1.10154		-0.998879	-1.03454		-0.999342	-0.735263		-0.998598	-0.789403		-1.0093	-0.584387		-0.999043	-0.297138		-0.998631	-1.52744		-0.999052	-1.49056
-0.99856	-1.47724		-0.998021	-1.11251		-0.998479	-1.10158		-0.998047	-1.03484		-0.998509	-0.735778		-0.997766	-0.789474		-1.00847	-0.584441		-0.998211	-0.297842		-0.997799	-1.52727		-0.99822	-1.49063
-0.997728	-1.47704		-0.997189	-1.11208		-0.997646	-1.10161		-0.997214	-1.03523		-0.997677	-0.736293		-0.996933	-0.789407		-1.00764	-0.584404		-0.997379	-0.298578		-0.996967	-1.52709		-0.997388	-1.4907
-0.996896	-1.47688		-0.996357	-1.11161		-0.996814	-1.10164		-0.996382	-1.03569		-0.996845	-0.736733		-0.996101	-0.789288		-1.00681	-0.584206		-0.996546	-0.299305		-0.996134	-1.52703		-0.996556	-1.49078
-0.996064	-1.47689		-0.995525	-1.11114		-0.995982	-1.10166		-0.99555	-1.03627		-0.996013	-0.737088		-0.995269	-0.78923		-1.00597	-0.583942		-0.995714	-0.299832		-0.995302	-1.52725		-0.995723	-1.49085
-0.995232	-1.47703		-0.994692	-1.11068		-0.99515	-1.10165		-0.994718	-1.03686		-0.995181	-0.73742		-0.994436	-0.789322		-1.00514	-0.583822		-0.994882	-0.299974		-0.99447	-1.52748		-0.994891	-1.49092
-0.994399	-1.47708		-0.99386	-1.11019		-0.994318	-1.10163		-0.993886	-1.03745		-0.994349	-0.737751		-0.993604	-0.789414		-1.00431	-0.583803		-0.99405	-0.300115		-0.993638	-1.52771		-0.994059	-1.49097
-0.993567	-1.47696		-0.993028	-1.10963		-0.993486	-1.10161		-0.993053	-1.03802		-0.993517	-0.738091		-0.992771	-0.789507		-1.00348	-0.583783		-0.993218	-0.300256		-0.992806	-1.52794		-0.993227	-1.49102
-0.992735	-1.47676		-0.992196	-1.10914		-0.992653	-1.10159		-0.992221	-1.03851		-0.992684	-0.738473		-0.991939	-0.789599		-1.00265	-0.583764		-0.992385	-0.300397		-0.991974	-1.52843		-0.992395	-1.49115
-0.991903	-1.47655		-0.991364	-1.10907		-0.991821	-1.10172		-0.991389	-1.03889		-0.991852	-0.738879		-0.991107	-0.789531		-1.00181	-0.583752		-0.991553	-0.300558		-0.991141	-1.52895		-0.991563	-1.49131
-0.991071	-1.47635		-0.990531	-1.10948		-0.990989	-1.10201		-0.990557	-1.03927		-0.99102	-0.73916		-0.990274	-0.789097		-1.00098	-0.583805		-0.990721	-0.300922		-0.990309	-1.52947		-0.990731	-1.49146
-0.990239	-1.47619		-0.989699	-1.10988		-0.990157	-1.10234		-0.989725	-1.03961		-0.990188	-0.739176		-0.989442	-0.788663		-1.00015	-0.583899		-0.989889	-0.301399		-0.989477	-1.52975		-0.989899	-1.49162
-0.989407	-1.47607		-0.988867	-1.11029		-0.989325	-1.10268		-0.988892	-1.03993		-0.989356	-0.739078		-0.988609	-0.788232		-0.999317	-0.584042		-0.989057	-0.302176		-0.988645	-1.53		-0.989066	-1.49178
-0.988574	-1.47597		-0.988035	-1.11078		-0.988493	-1.10303		-0.98806	-1.04026		-0.988524	-0.73898		-0.987777	-0.787797		-0.998485	-0.584267		-0.988225	-0.30313		-0.987813	-1.53024		-0.988234	-1.49201
-0.987742	-1.47598		-0.987203	-1.11163		-0.987661	-1.10338		-0.987228	-1.04059		-0.987692	-0.738881		-0.986945	-0.787362		-0.997653	-0.584523		-0.987392	-0.30408		-0.98698	-1.53049		-0.987402	-1.49232
-0.98691	-1.47607		-0.98637	-1.11263		-0.986828	-1.10374		-0.986396	-1.04096		-0.986859	-0.738847		-0.986112	-0.786927		-0.996821	-0.584779		-0.98656	-0.305033		-0.986148	-1.5306		-0.98657	-1.49261
-0.986078	-1.47616		-0.985538	-1.11349		-0.985996	-1.10409		-0.985564	-1.04155		-0.986027	-0.738894		-0.98528	-0.786558		-0.995988	-0.585037		-0.985728	-0.305984		-0.985316	-1.53051		-0.985738	-1.49281
-0.985246	-1.47625		-0.984706	-1.11383		-0.985164	-1.10442		-0.984732	-1.04216		-0.985195	-0.738966		-0.984447	-0.78642		-0.995156	-0.58517		-0.984896	-0.306922		-0.984484	-1.53041		-0.984906	-1.49295
-0.984414	-1.47628		-0.983874	-1.11411		-0.984332	-1.10474		-0.983899	-1.04279		-0.984363	-0.739407		-0.983615	-0.786481		-0.994324	-0.585104		-0.984064	-0.307828		-0.983652	-1.53049		-0.984074	-1.49309
-0.983582	-1.47615		-0.983042	-1.11439		-0.9835	-1.10502		-0.983067	-1.04351		-0.983531	-0.740055		-0.982783	-0.786452		-0.993492	-0.584964		-0.983231	-0.308692		-0.982819	-1.53068		-0.983241	-1.49323
-0.982749	-1.47591		-0.98221	-1.11465		-0.982668	-1.10498		-0.982235	-1.04424		-0.982699	-0.740705		-0.98195	-0.786184		-0.99266	-0.584809		-0.982399	-0.309285		-0.981987	-1.53087		-0.982409	-1.49338
-0.981917	-1.47564		-0.981377	-1.11483		-0.981835	-1.10478		-0.981403	-1.04496		-0.981866	-0.741346		-0.981118	-0.785798		-0.991828	-0.584646		-0.981567	-0.309878		-0.981155	-1.53106		-0.981577	-1.49333
-0.981085	-1.47532		-0.980545	-1.11489		-0.981003	-1.10458		-0.980571	-1.04568		-0.981034	-0.741947		-0.980286	-0.785412		-0.990996	-0.58448		-0.980735	-0.310476		-0.980323	-1.53124		-0.980745	-1.49317
-0.980253	-1.475		-0.979713	-1.11493		-0.980171	-1.10438		-0.979738	-1.04641		-0.980202	-0.742317		-0.979453	-0.785027		-0.990163	-0.584317		-0.979903	-0.31107		-0.979491	-1.53131		-0.979913	-1.49333
-0.979421	-1.47467		-0.978881	-1.11493		-0.979339	-1.10429		-0.978906	-1.04714		-0.97937	-0.742503		-0.978621	-0.784546		-0.989331	-0.584165		-0.97907	-0.311646		-0.978659	-1.53133		-0.979081	-1.49367
-0.978589	-1.47435		-0.978049	-1.11491		-0.978507	-1.10432		-0.978074	-1.04786		-0.978538	-0.7427		-0.977788	-0.783895		-0.988499	-0.584201		-0.978238	-0.312099		-0.977826	-1.53134		-0.978248	-1.494
-0.977757	-1.47387		-0.977216	-1.11489		-0.977675	-1.10438		-0.977242	-1.04842		-0.977706	-0.742897		-0.976956	-0.783247		-0.987667	-0.584423		-0.977406	-0.31251		-0.976994	-1.53128		-0.977416	-1.49434
-0.976924	-1.47327		-0.976384	-1.11487		-0.976843	-1.10417		-0.97641	-1.04867		-0.976874	-0.743091		-0.976124	-0.782906		-0.986835	-0.584812		-0.976574	-0.312633		-0.976162	-1.53123		-0.976584	-1.49468
-0.976092	-1.47269		-0.975552	-1.11482		-0.976011	-1.10372		-0.975577	-1.04892		-0.976041	-0.743285		-0.975291	-0.78313		-0.986003	-0.585612		-0.975742	-0.312586		-0.97533	-1.53117		-0.975752	-1.49516
-0.97526	-1.47231		-0.97472	-1.11469		-0.975178	-1.10321		-0.974745	-1.04918		-0.975209	-0.743478		-0.974459	-0.783354		-0.98517	-0.586669		-0.97491	-0.312538		-0.974498	-1.53112		-0.97492	-1.4958
-0.974428	-1.47204		-0.973888	-1.11457		-0.974346	-1.10271		-0.973913	-1.04949		-0.974377	-0.743672		-0.973626	-0.783598		-0.984338	-0.587726		-0.974077	-0.31249		-0.973665	-1.5311		-0.974088	-1.4965
-0.973596	-1.47177		-0.973056	-1.11446		-0.973514	-1.10221		-0.973081	-1.04984		-0.973545	-0.74388		-0.972794	-0.78388		-0.983506	-0.588782		-0.973245	-0.31241		-0.972833	-1.53121		-0.973256	-1.49719
-0.972764	-1.4715		-0.972223	-1.11443		-0.972682	-1.10177		-0.972249	-1.0502		-0.972713	-0.744107		-0.971962	-0.784472		-0.982674	-0.58976		-0.972413	-0.312129		-0.972001	-1.53132		-0.972424	-1.49787
-0.971931	-1.47128		-0.971391	-1.11444		-0.97185	-1.10137		-0.971416	-1.05056		-0.971881	-0.74424		-0.971129	-0.785257		-0.981842	-0.590557		-0.971581	-0.311675		-0.971169	-1.53146		-0.971591	-1.49856
-0.971099	-1.47124		-0.970559	-1.11444		-0.971018	-1.10101		-0.970584	-1.05086		-0.971049	-0.744227		-0.970297	-0.786017		-0.98101	-0.591272		-0.970749	-0.311313		-0.970337	-1.53166		-0.970759	-1.49925
-0.970267	-1.47128		-0.969727	-1.11444		-0.970186	-1.10114		-0.969752	-1.05111		-0.970216	-0.744199		-0.969465	-0.786519		-0.980178	-0.591796		-0.969916	-0.311403		-0.969504	-1.53186		-0.969927	-1.4999
-0.969435	-1.4713		-0.968895	-1.11429		-0.969353	-1.10185		-0.96892	-1.05137		-0.969384	-0.744171		-0.968632	-0.786701		-0.979345	-0.592032		-0.969084	-0.311494		-0.968672	-1.53206		-0.969095	-1.50046
-0.968603	-1.47127		-0.968063	-1.11386		-0.968521	-1.10256		-0.968088	-1.05162		-0.968552	-0.744143		-0.9678	-0.786883		-0.978513	-0.592268		-0.968252	-0.311583		-0.96784	-1.53227		-0.968263	-1.50098
-0.967771	-1.47122		-0.96723	-1.11345		-0.967689	-1.10327		-0.967256	-1.05161		-0.96772	-0.744267		-0.966967	-0.787065		-0.977681	-0.592505		-0.96742	-0.311665		-0.967008	-1.53264		-0.967431	-1.50115
-0.966938	-1.47118		-0.966398	-1.11305		-0.966857	-1.10392		-0.966423	-1.05142		-0.966888	-0.74475		-0.966135	-0.787213		-0.976849	-0.592742		-0.966588	-0.311745		-0.966176	-1.53317		-0.966599	-1.50114
-0.966106	-1.47113		-0.965566	-1.113		-0.966025	-1.10449		-0.965591	-1.05122		-0.966056	-0.745454		-0.965303	-0.787125		-0.976017	-0.593049		-0.965755	-0.311908		-0.965344	-1.5337		-0.965766	-1.50114
-0.965274	-1.4712		-0.964734	-1.11295		-0.965193	-1.10503		-0.964759	-1.05101		-0.965224	-0.746212		-0.96447	-0.78701		-0.975185	-0.593457		-0.964923	-0.312081		-0.964511	-1.53435		-0.964934	-1.50114
-0.964442	-1.47145		-0.963902	-1.11291		-0.96436	-1.10548		-0.963927	-1.05104		-0.964391	-0.747007		-0.963638	-0.786918		-0.974353	-0.593798		-0.964091	-0.312296		-0.963679	-1.535		-0.964102	-1.50113
-0.96361	-1.47174		-0.963069	-1.11286		-0.963528	-1.10577		-0.963095	-1.05112		-0.963559	-0.7478		-0.962805	-0.786973		-0.97352	-0.593974		-0.963259	-0.312612		-0.962847	-1.53566		-0.96327	-1.50109
-0.962778	-1.47209		-0.962237	-1.11301		-0.962696	-1.10601		-0.962263	-1.0512		-0.962727	-0.748593		-0.961973	-0.787063		-0.972688	-0.594056		-0.962427	-0.312938		-0.962015	-1.53631		-0.962438	-1.501
-0.961946	-1.47251		-0.961405	-1.11335		-0.961864	-1.10625		-0.96143	-1.05127		-0.961895	-0.749338		-0.961141	-0.787152		-0.971856	-0.594138		-0.961594	-0.313265		-0.961183	-1.53697		-0.961606	-1.50086
-0.961113	-1.47295		-0.960573	-1.11369		-0.961032	-1.10649		-0.960598	-1.05126		-0.961063	-0.749601		-0.960308	-0.787254		-0.971024	-0.59422		-0.960762	-0.31359		-0.960351	-1.53757		-0.960774	-1.50059
-0.960281	-1.47338		-0.959741	-1.11405		-0.9602	-1.10652		-0.959766	-1.05124		-0.960231	-0.749332		-0.959476	-0.787445		-0.970192	-0.594368		-0.95993	-0.313619		-0.959518	-1.53813		-0.959941	-1.50028
-0.959449	-1.4738		-0.958908	-1.11442		-0.959368	-1.1063		-0.958934	-1.05123		-0.959399	-0.749175		-0.958643	-0.78771		-0.96936	-0.594677		-0.959098	-0.313426		-0.958686	-1.53869		-0.959109	-1.49996
-0.958617	-1.4741		-0.958076	-1.11479		-0.958535	-1.10606		-0.958102	-1.05116		-0.958566	-0.749156		-0.957811	-0.787973		-0.968528	-0.59508		-0.958266	-0.313219		-0.957854	-1.53913		-0.958277	-1.49965
-0.957785	-1.47422		-0.957244	-1.11517		-0.957703	-1.10584		-0.957269	-1.05098		-0.957734	-0.749137		-0.956979	-0.788251		-0.967695	-0.595508		-0.957434	-0.312853		-0.957022	-1.53955		-0.957445	-1.49933
-0.956953	-1.47437		-0.956412	-1.11555		-0.956871	-1.10566		-0.956437	-1.0508		-0.956902	-0.749118		-0.956146	-0.788567		-0.966863	-0.595965		-0.956601	-0.31246		-0.95619	-1.53997		-0.956613	-1.499
-0.956121	-1.47461		-0.95558	-1.11627		-0.956039	-1.10548		-0.955605	-1.05062		-0.95607	-0.749099		-0.955314	-0.788881		-0.966031	-0.596421		-0.955769	-0.312066		-0.955357	-1.54039		-0.955781	-1.49868
-0.955288	-1.47491		-0.954748	-1.11704		-0.955207	-1.1053		-0.954773	-1.05037		-0.955238	-0.74914		-0.954482	-0.789194		-0.965199	-0.596874		-0.954937	-0.311672		-0.954525	-1.54065		-0.954949	-1.49858
-0.954456	-1.47522		-0.953915	-1.11782		-0.954375	-1.10513		-0.953941	-1.04998		-0.954406	-0.749276		-0.953649	-0.789472		-0.964367	-0.597327		-0.954105	-0.311447		-0.953693	-1.54066		-0.954116	-1.49861
-0.953624	-1.47553		-0.953083	-1.11877		-0.953542	-1.10498		-0.953108	-1.04959		-0.953573	-0.749455		-0.952817	-0.789575		-0.963535	-0.597673		-0.953273	-0.311629		-0.952861	-1.54066		-0.953284	-1.49865
-0.952792	-1.4759		-0.952251	-1.11972		-0.95271	-1.10485		-0.952276	-1.0492		-0.952741	-0.749663		-0.951984	-0.789679		-0.962703	-0.597883		-0.95244	-0.311832		-0.952029	-1.54055		-0.952452	-1.49868
-0.95196	-1.47645		-0.951419	-1.12067		-0.951878	-1.1047		-0.951444	-1.0488		-0.951909	-0.749885		-0.951152	-0.78977		-0.96187	-0.598249		-0.951608	-0.312308		-0.951196	-1.54035		-0.95162	-1.49872
-0.951128	-1.47711		-0.950587	-1.12159		-0.951046	-1.10451		-0.950612	-1.0484		-0.951077	-0.750109		-0.95032	-0.789796		-0.961038	-0.59887		-0.950776	-0.313073		-0.950364	-1.54016		-0.950788	-1.49869
-0.950296	-1.47773		-0.949754	-1.12212		-0.950214	-1.10432		-0.94978	-1.04799		-0.950245	-0.750333		-0.949487	-0.789769		-0.960206	-0.599567		-0.949944	-0.313851		-0.949532	-1.53996		-0.949956	-1.49861
-0.949463	-1.47832		-0.948922	-1.1221		-0.949382	-1.10412		-0.948948	-1.04759		-0.949413	-0.750656		-0.948655	-0.789741		-0.959374	-0.600264		-0.949112	-0.314626		-0.9487	-1.5398		-0.949124	-1.49856
-0.948631	-1.4789		-0.94809	-1.12208		-0.94855	-1.10393		-0.948115	-1.04723		-0.948581	-0.751232		-0.947822	-0.789714		-0.958542	-0.600961		-0.94828	-0.315405		-0.947868	-1.53985		-0.948291	-1.49854
-0.947799	-1.47948		-0.947258	-1.12194		-0.947717	-1.10372		-0.947283	-1.04689		-0.947748	-0.751957		-0.94699	-0.789687		-0.95771	-0.601622		-0.947447	-0.315886		-0.947036	-1.53993		-0.947459	-1.49854
-0.946967	-1.48006		-0.946426	-1.12177		-0.946885	-1.10351		-0.946451	-1.04654		-0.946916	-0.752638		-0.946158	-0.78966		-0.956877	-0.602202		-0.946615	-0.316165		-0.946203	-1.54002		-0.946627	-1.49853
-0.946135	-1.48055		-0.945593	-1.12161		-0.946053	-1.10329		-0.945619	-1.0462		-0.946084	-0.753262		-0.945325	-0.789633		-0.956045	-0.602718		-0.945783	-0.316438		-0.945371	-1.54023		-0.945795	-1.49853
-0.945303	-1.48094		-0.944761	-1.12144		-0.945221	-1.103		-0.944787	-1.04603		-0.945252	-0.753876		-0.944493	-0.789556		-0.955213	-0.60304		-0.944951	-0.316149		-0.944539	-1.54048		-0.944963	-1.49857
-0.944471	-1.48135		-0.943929	-1.12132		-0.944389	-1.10263		-0.943954	-1.04591		-0.94442	-0.754489		-0.94366	-0.78928		-0.954381	-0.603178		-0.944119	-0.315706		-0.943707	-1.54075		-0.944131	-1.49872
-0.943638	-1.48184		-0.943097	-1.12181		-0.943557	-1.10224		-0.943122	-1.04578		-0.943588	-0.755103		-0.942828	-0.788954		-0.953549	-0.603315		-0.943286	-0.315258		-0.942875	-1.54103		-0.943299	-1.49891
-0.942806	-1.48235		-0.942265	-1.12235		-0.942725	-1.10186		-0.94229	-1.04565		-0.942756	-0.755414		-0.941996	-0.788627		-0.952717	-0.603451		-0.942454	-0.314811		-0.942042	-1.54116		-0.942466	-1.49899
-0.941974	-1.48286		-0.941433	-1.12288		-0.941892	-1.1015		-0.941458	-1.04541		-0.941923	-0.755451		-0.941163	-0.788359		-0.951885	-0.603588		-0.941622	-0.314366		-0.94121	-1.54117		-0.941634	-1.49902
-0.941142	-1.48338		-0.9406	-1.12336		-0.94106	-1.10141		-0.940626	-1.04518		-0.941091	-0.755497		-0.940331	-0.788341		-0.951052	-0.603737		-0.94079	-0.314225		-0.940378	-1.54116		-0.940802	-1.49905
-0.94031	-1.48391		-0.939768	-1.12384		-0.940228	-1.10154		-0.939793	-1.04494		-0.940259	-0.755582		-0.939499	-0.788462		-0.95022	-0.603897		-0.939958	-0.314087		-0.939546	-1.54115		-0.93997	-1.49907
-0.939478	-1.4845		-0.938936	-1.12432		-0.939396	-1.10167		-0.938961	-1.04467		-0.939427	-0.755696		-0.938666	-0.788582		-0.949388	-0.604185		-0.939125	-0.314012		-0.938714	-1.54124		-0.939138	-1.4991
-0.938645	-1.48511		-0.938104	-1.12481		-0.938564	-1.10193		-0.938129	-1.04434		-0.938595	-0.755809		-0.937834	-0.788817		-0.948556	-0.604653		-0.938293	-0.314186		-0.937881	-1.54134		-0.938306	-1.49876
-0.937813	-1.48578		-0.937272	-1.12535		-0.937732	-1.10232		-0.937297	-1.04401		-0.937763	-0.755923		-0.937001	-0.78944		-0.947724	-0.605175		-0.937461	-0.314359		-0.937049	-1.54144		-0.937474	-1.49833
-0.936981	-1.48654		-0.93644	-1.12591		-0.9369	-1.10272		-0.936465	-1.04368		-0.936931	-0.756038		-0.936169	-0.790112		-0.946892	-0.605696		-0.936629	-0.314534		-0.936217	-1.54154		-0.936641	-1.49799
-0.936149	-1.4873		-0.935607	-1.12646		-0.936067	-1.10313		-0.935633	-1.04347		-0.936098	-0.756156		-0.935337	-0.790777		-0.94606	-0.606217		-0.935797	-0.314712		-0.935385	-1.54171		-0.935809	-1.49786
-0.935317	-1.48805		-0.934775	-1.12699		-0.935235	-1.10375		-0.9348	-1.04359		-0.935266	-0.756277		-0.934504	-0.791227		-0.945227	-0.606527		-0.934965	-0.31519		-0.934553	-1.54188		-0.934977	-1.49789
-0.934485	-1.48878		-0.933943	-1.12752		-0.934403	-1.10464		-0.933968	-1.04371		-0.934434	-0.756387		-0.933672	-0.790993		-0.944395	-0.606425		-0.934132	-0.315861		-0.933721	-1.54206		-0.934145	-1.49791
-0.933653	-1.48933		-0.933111	-1.12805		-0.933571	-1.1056		-0.933136	-1.04387		-0.933602	-0.756477		-0.93284	-0.790759		-0.943563	-0.606084		-0.9333	-0.316537		-0.932888	-1.54212		-0.933313	-1.49794
-0.93282	-1.48974		-0.932279	-1.12858		-0.932739	-1.10653		-0.932304	-1.04438		-0.93277	-0.756558		-0.932007	-0.790521		-0.942731	-0.605526		-0.932468	-0.317268		-0.932056	-1.54209		-0.932481	-1.49797
-0.931988	-1.48998		-0.931446	-1.12911		-0.931907	-1.10739		-0.931472	-1.04493		-0.931938	-0.75664		-0.931175	-0.790253		-0.941899	-0.604811		-0.931636	-0.318014		-0.931224	-1.54206		-0.931649	-1.49801
-0.931156	-1.48994		-0.930614	-1.12955		-0.931075	-1.1082		-0.930639	-1.04548		-0.931105	-0.756721		-0.930342	-0.789958		-0.941067	-0.604095		-0.930804	-0.318765		-0.930392	-1.54202		-0.930817	-1.49804
-0.930324	-1.48978		-0.929782	-1.12995		-0.930242	-1.10903		-0.929807	-1.04603		-0.930273	-0.756933		-0.92951	-0.789661		-0.940235	-0.603378		-0.929971	-0.319511		-0.92956	-1.54197		-0.929984	-1.49784
-0.929492	-1.48962		-0.92895	-1.13035		-0.92941	-1.10978		-0.928975	-1.04665		-0.929441	-0.75726		-0.928678	-0.789431		-0.939402	-0.60266		-0.929139	-0.320243		-0.928728	-1.54185		-0.929152	-1.49739
-0.92866	-1.48946		-0.928118	-1.13075		-0.928578	-1.10988		-0.928143	-1.04731		-0.928609	-0.757595		-0.927845	-0.789476		-0.93857	-0.602204		-0.928307	-0.320448		-0.927895	-1.54173		-0.92832	-1.49691
-0.927827	-1.48932		-0.927285	-1.13116		-0.927746	-1.10954		-0.927311	-1.04797		-0.927777	-0.758043		-0.927013	-0.789783		-0.937738	-0.601965		-0.927475	-0.320654		-0.927063	-1.54161		-0.927488	-1.49643
-0.926995	-1.48922		-0.926453	-1.13156		-0.926914	-1.1092		-0.926479	-1.04874		-0.926945	-0.758576		-0.92618	-0.790091		-0.936906	-0.60198		-0.926643	-0.320855		-0.926231	-1.5415		-0.926656	-1.49595
-0.926163	-1.48915		-0.925621	-1.13197		-0.926082	-1.10887		-0.925646	-1.04959		-0.926113	-0.75912		-0.925348	-0.790453		-0.936074	-0.602247		-0.92581	-0.321028		-0.925399	-1.54141		-0.925824	-1.49574
-0.925331	-1.48911		-0.924789	-1.13227		-0.925249	-1.10855		-0.924814	-1.05045		-0.92528	-0.759704		-0.924516	-0.790957		-0.935242	-0.602553		-0.924978	-0.321202		-0.924567	-1.54131		-0.924991	-1.49579
-0.924499	-1.48909		-0.923957	-1.13225		-0.924417	-1.10822		-0.923982	-1.05129		-0.924448	-0.760285		-0.923683	-0.791475		-0.934409	-0.602868		-0.924146	-0.321375		-0.923734	-1.54121		-0.924159	-1.49589
-0.923667	-1.48907		-0.923125	-1.13221		-0.923585	-1.10789		-0.92315	-1.05207		-0.923616	-0.760817		-0.922851	-0.791974		-0.933577	-0.603206		-0.923314	-0.321546		-0.922902	-1.541		-0.923327	-1.49627
-0.922835	-1.48905		-0.922292	-1.13208		-0.922753	-1.10769		-0.922318	-1.05261		-0.922784	-0.761306		-0.922018	-0.792416		-0.932745	-0.603595		-0.922482	-0.321667		-0.92207	-1.54077		-0.922495	-1.49685
-0.922002	-1.48903		-0.92146	-1.13195		-0.921921	-1.10763		-0.921485	-1.05315		-0.921952	-0.761743		-0.921186	-0.792732		-0.931913	-0.604148		-0.921649	-0.321688		-0.921238	-1.54054		-0.921663	-1.49742
-0.92117	-1.48896		-0.920628	-1.13182		-0.921089	-1.1076		-0.920653	-1.0537		-0.92112	-0.762025		-0.920354	-0.793039		-0.931081	-0.604738		-0.920817	-0.321715		-0.920406	-1.5403		-0.920831	-1.498
-0.920338	-1.48884		-0.919796	-1.13169		-0.920256	-1.10759		-0.919821	-1.05412		-0.920288	-0.762201		-0.919521	-0.793352		-0.930249	-0.605059		-0.919985	-0.321837		-0.919573	-1.54004		-0.919999	-1.49861
-0.919506	-1.4887		-0.918964	-1.13156		-0.919424	-1.10762		-0.918989	-1.05452		-0.919455	-0.762377		-0.918689	-0.793601		-0.929417	-0.60519		-0.919153	-0.322017		-0.918741	-1.53978		-0.919167	-1.49934
-0.918674	-1.48853		-0.918131	-1.13141		-0.918592	-1.10766		-0.918157	-1.05492		-0.918623	-0.762553		-0.917856	-0.793409		-0.928584	-0.605322		-0.918321	-0.322198		-0.917909	-1.53953		-0.918334	-1.50014
-0.917842	-1.48833		-0.917299	-1.13125		-0.91776	-1.1077		-0.917324	-1.05532		-0.917791	-0.762646		-0.917024	-0.793215		-0.927752	-0.605453		-0.917489	-0.322378		-0.917077	-1.53927		-0.917502	-1.50073
-0.91701	-1.48813		-0.916467	-1.13111		-0.916928	-1.10775		-0.916492	-1.05576		-0.916959	-0.762572		-0.916192	-0.793022		-0.92692	-0.605581		-0.916656	-0.322573		-0.916245	-1.53914		-0.91667	-1.50108
-0.916177	-1.48794		-0.915635	-1.13101		-0.916096	-1.10777		-0.91566	-1.05631		-0.916127	-0.762498		-0.915359	-0.792821		-0.926088	-0.605687		-0.915824	-0.322923		-0.915413	-1.53903		-0.915838	-1.50135
-0.915345	-1.4877		-0.914803	-1.13091		-0.915264	-1.10775		-0.914828	-1.05687		-0.915295	-0.762326		-0.914527	-0.792579		-0.925256	-0.605776		-0.914992	-0.323284		-0.91458	-1.53892		-0.915006	-1.50162
-0.914513	-1.48737		-0.913971	-1.13081		-0.914431	-1.10773		-0.913996	-1.05734		-0.914463	-0.761943		-0.913695	-0.792337		-0.924424	-0.606034		-0.91416	-0.323618		-0.913748	-1.53922		-0.914174	-1.50189
-0.913681	-1.48698		-0.913138	-1.13071		-0.913599	-1.10775		-0.913164	-1.05774		-0.91363	-0.761512		-0.912862	-0.792099		-0.923592	-0.60658		-0.913328	-0.323781		-0.912916	-1.53963		-0.913342	-1.50198
-0.912849	-1.4869		-0.912306	-1.13059		-0.912767	-1.10784		-0.912331	-1.05814		-0.912798	-0.761079		-0.91203	-0.791938		-0.92276	-0.607125		-0.912495	-0.323954		-0.912084	-1.54005		-0.912509	-1.5019
-0.912017	-1.48705		-0.911474	-1.1303		-0.911935	-1.10794		-0.911499	-1.05853		-0.911966	-0.760638		-0.911197	-0.791826		-0.921927	-0.607673		-0.911663	-0.324135		-0.911252	-1.54047		-0.911677	-1.50182
-0.911185	-1.48719		-0.910642	-1.13001		-0.911103	-1.10804		-0.910667	-1.05892		-0.911134	-0.760171		-0.910365	-0.791713		-0.921095	-0.608221		-0.910831	-0.324317		-0.910419	-1.54099		-0.910845	-1.50179
-0.910352	-1.48733		-0.90981	-1.12997		-0.910271	-1.10815		-0.909835	-1.05932		-0.910302	-0.759684		-0.909533	-0.791605		-0.920263	-0.608653		-0.909999	-0.324262		-0.909587	-1.54161		-0.910013	-1.5018
-0.90952	-1.48747		-0.908978	-1.13001		-0.909439	-1.1083		-0.909003	-1.05972		-0.90947	-0.759254		-0.9087	-0.791563		-0.919431	-0.608809		-0.909167	-0.32392		-0.908755	-1.54224		-0.909181	-1.50181
-0.908688	-1.48763		-0.908145	-1.13006		-0.908606	-1.10846		-0.90817	-1.05998		-0.908638	-0.759067		-0.907868	-0.791582		-0.918599	-0.608918		-0.908334	-0.323528		-0.907923	-1.54262		-0.908349	-1.50182
-0.907856	-1.48785		-0.907313	-1.1301		-0.907774	-1.10862		-0.907338	-1.0599		-0.907805	-0.759121		-0.907035	-0.7916		-0.917767	-0.609178		-0.907502	-0.323434		-0.907091	-1.54263		-0.907517	-1.50181
-0.907024	-1.48806		-0.906481	-1.13015		-0.906942	-1.10878		-0.906506	-1.05978		-0.906973	-0.759175		-0.906203	-0.791628		-0.916934	-0.609538		-0.90667	-0.323598		-0.906258	-1.54265		-0.906684	-1.50175
-0.906192	-1.48819		-0.905649	-1.13031		-0.90611	-1.10892		-0.905674	-1.05966		-0.906141	-0.759229		-0.905371	-0.791762		-0.916102	-0.609898		-0.905838	-0.323799		-0.905426	-1.54266		-0.905852	-1.50168
-0.90536	-1.48823		-0.904817	-1.1305		-0.905278	-1.10906		-0.904842	-1.05954		-0.905309	-0.759316		-0.904538	-0.791897		-0.91527	-0.610257		-0.905006	-0.324		-0.904594	-1.54267		-0.90502	-1.50178
-0.904527	-1.48827		-0.903984	-1.13065		-0.904446	-1.10921		-0.904009	-1.05942		-0.904477	-0.759469		-0.903706	-0.792031		-0.914438	-0.610629		-0.904173	-0.324201		-0.903762	-1.54252		-0.904188	-1.50211
-0.903695	-1.48831		-0.903152	-1.13063		-0.903614	-1.1094		-0.903177	-1.05914		-0.903645	-0.759635		-0.902874	-0.792188		-0.913606	-0.611157		-0.903341	-0.324894		-0.90293	-1.54234		-0.903356	-1.50252
-0.902863	-1.48832		-0.90232	-1.13061		-0.902781	-1.10969		-0.902345	-1.0588		-0.902812	-0.759798		-0.902041	-0.792568		-0.912774	-0.611912		-0.902509	-0.32579		-0.902098	-1.54215		-0.902524	-1.50292
-0.902031	-1.48828		-0.901488	-1.13058		-0.901949	-1.10999		-0.901513	-1.059		-0.90198	-0.759956		-0.901209	-0.793		-0.911942	-0.612487		-0.901677	-0.32671		-0.901265	-1.54205		-0.901692	-1.50333
-0.901199	-1.48819		-0.900656	-1.13055		-0.901117	-1.11044		-0.900681	-1.0593		-0.901148	-0.760114		-0.900376	-0.793446		-0.911109	-0.612711		-0.900845	-0.327579		-0.900433	-1.54199		-0.900859	-1.50382
-0.900367	-1.48812		-0.899823	-1.13055		-0.900285	-1.11111		-0.899849	-1.0596		-0.900316	-0.760272		-0.899544	-0.793995		-0.910277	-0.612899		-0.900013	-0.328438		-0.899601	-1.54193		-0.900027	-1.50439
-0.899534	-1.48808		-0.898991	-1.13059		-0.899453	-1.11181		-0.899016	-1.05991		-0.899484	-0.760424		-0.898712	-0.794684		-0.909445	-0.613086		-0.89918	-0.329296		-0.898769	-1.54187		-0.899195	-1.50497
-0.898702	-1.48805		-0.898159	-1.13063		-0.898621	-1.1125		-0.898184	-1.06021		-0.898652	-0.760542		-0.897879	-0.795373		-0.908613	-0.613273		-0.898348	-0.330154		-0.897937	-1.5418		-0.898363	-1.50575
-0.89787	-1.48801		-0.897327	-1.13065		-0.897789	-1.1132		-0.897352	-1.06054		-0.89782	-0.760624		-0.897047	-0.796058		-0.907781	-0.613368		-0.897516	-0.330956		-0.897105	-1.54163		-0.897531	-1.50662
-0.897038	-1.48797		-0.896495	-1.13062		-0.896956	-1.11379		-0.89652	-1.06094		-0.896987	-0.760703		-0.896214	-0.796691		-0.906949	-0.613264		-0.896684	-0.331538		-0.896272	-1.54147		-0.896699	-1.5075
-0.896206	-1.48787		-0.895663	-1.1306		-0.896124	-1.11423		-0.895688	-1.06133		-0.896155	-0.760766		-0.895382	-0.79688		-0.906116	-0.613106		-0.895852	-0.332085		-0.89544	-1.54131		-0.895867	-1.50839
-0.895374	-1.48768		-0.89483	-1.13058		-0.895292	-1.11464		-0.894855	-1.06169		-0.895323	-0.760811		-0.89455	-0.797022		-0.905284	-0.612994		-0.89502	-0.332654		-0.894608	-1.54119		-0.895034	-1.50917
-0.894542	-1.48752		-0.893998	-1.13056		-0.89446	-1.115		-0.894023	-1.06204		-0.894491	-0.760857		-0.893717	-0.797143		-0.904452	-0.612919		-0.894187	-0.333245		-0.893776	-1.54106		-0.894202	-1.50968
-0.893709	-1.48746		-0.893166	-1.13056		-0.893628	-1.11533		-0.893191	-1.06239		-0.893659	-0.760902		-0.892885	-0.797127		-0.90362	-0.612844		-0.893355	-0.333836		-0.892944	-1.54093		-0.89337	-1.51006
-0.892877	-1.48748		-0.892334	-1.13057		-0.892796	-1.11567		-0.892359	-1.06275		-0.892827	-0.760956		-0.892053	-0.797111		-0.902788	-0.612768		-0.892523	-0.334428		-0.892111	-1.54082		-0.892538	-1.51025
-0.892045	-1.4875		-0.891502	-1.13054		-0.891963	-1.116		-0.891527	-1.06311		-0.891995	-0.76103		-0.89122	-0.797094		-0.901956	-0.612727		-0.891691	-0.335023		-0.891279	-1.54081		-0.891706	-1.51025
-0.891213	-1.48752		-0.890669	-1.13024		-0.891131	-1.11636		-0.890694	-1.06308		-0.891162	-0.761114		-0.890388	-0.797082		-0.901124	-0.612874		-0.890859	-0.335566		-0.890447	-1.54087		-0.890874	-1.51021
-0.890381	-1.48767		-0.889837	-1.12993		-0.890299	-1.1168		-0.889862	-1.06301		-0.89033	-0.76097		-0.889555	-0.797096		-0.900292	-0.613218		-0.890026	-0.33609		-0.889615	-1.54095		-0.890042	-1.51016
-0.889549	-1.48811		-0.889005	-1.12962		-0.889467	-1.11728		-0.88903	-1.06312		-0.889498	-0.760495		-0.888723	-0.797142		-0.899459	-0.613466		-0.889194	-0.336606		-0.888783	-1.54104		-0.889209	-1.51012
-0.888717	-1.4887		-0.888173	-1.12931		-0.888635	-1.11774		-0.888198	-1.06343		-0.888666	-0.759989		-0.887891	-0.797186		-0.898627	-0.613582		-0.888362	-0.336629		-0.88795	-1.54114		-0.888377	-1.51038
-0.887884	-1.48923		-0.887341	-1.129		-0.887803	-1.11815		-0.887366	-1.06373		-0.887834	-0.759481		-0.887058	-0.797215		-0.897795	-0.613697		-0.88753	-0.336599		-0.887118	-1.54125		-0.887545	-1.51083
-0.887052	-1.48966		-0.886508	-1.12868		-0.886971	-1.1185		-0.886534	-1.06404		-0.887002	-0.758972		-0.886226	-0.797227		-0.896963	-0.613812		-0.886698	-0.336568		-0.886286	-1.54136		-0.886713	-1.51132
-0.88622	-1.49006		-0.885676	-1.12837		-0.886138	-1.11885		-0.885701	-1.06434		-0.88617	-0.758351		-0.885393	-0.797239		-0.896131	-0.613928		-0.885865	-0.336538		-0.885454	-1.54147		-0.885881	-1.51192
-0.885388	-1.49046		-0.884844	-1.1282		-0.885306	-1.11921		-0.884869	-1.06455		-0.885337	-0.757585		-0.884561	-0.797251		-0.895299	-0.613841		-0.885033	-0.33651		-0.884622	-1.54157		-0.885049	-1.51257
-0.884556	-1.49086		-0.884012	-1.12815		-0.884474	-1.11955		-0.884037	-1.06466		-0.884505	-0.756909		-0.883729	-0.797232		-0.894467	-0.613441		-0.884201	-0.33651		-0.88379	-1.54166		-0.884217	-1.51318
-0.883724	-1.49124		-0.88318	-1.1281		-0.883642	-1.1199		-0.883205	-1.06476		-0.883673	-0.756552		-0.882896	-0.79705		-0.893634	-0.613043		-0.883369	-0.336511		-0.882957	-1.54176		-0.883384	-1.51377
-0.882892	-1.49159		-0.882348	-1.12806		-0.88281	-1.12024		-0.882373	-1.06455		-0.882841	-0.756447		-0.882064	-0.796851		-0.892802	-0.612836		-0.882537	-0.336681		-0.882125	-1.54203		-0.882552	-1.51435
-0.882059	-1.49198		-0.881515	-1.12801		-0.881978	-1.12051		-0.881541	-1.06431		-0.882009	-0.756343		-0.881231	-0.796612		-0.89197	-0.612759		-0.881704	-0.336935		-0.881293	-1.54234		-0.88172	-1.51473
-0.881227	-1.4925		-0.880683	-1.12808		-0.881146	-1.12071		-0.880708	-1.06406		-0.881177	-0.756239		-0.880399	-0.796163		-0.891138	-0.612683		-0.880872	-0.337196		-0.880461	-1.54265		-0.880888	-1.51486
-0.880395	-1.49311		-0.879851	-1.12815		-0.880313	-1.12092		-0.879876	-1.06381		-0.880345	-0.756207		-0.879567	-0.795632		-0.890306	-0.612606		-0.88004	-0.337458		-0.879629	-1.54295		-0.880056	-1.51494
-0.879563	-1.49373		-0.879019	-1.12822		-0.879481	-1.12112		-0.879044	-1.06359		-0.879512	-0.756332		-0.878734	-0.795102		-0.889474	-0.612652		-0.879208	-0.33772		-0.878796	-1.54327		-0.879224	-1.51496
-0.878731	-1.49435		-0.878187	-1.12836		-0.878649	-1.12131		-0.878212	-1.06352		-0.87868	-0.75654		-0.877902	-0.794581		-0.888641	-0.612968		-0.878376	-0.337891		-0.877964	-1.5436		-0.878392	-1.51495
-0.877899	-1.49498		-0.877355	-1.12854		-0.877817	-1.12147		-0.87738	-1.06344		-0.877848	-0.756761		-0.877069	-0.794189		-0.887809	-0.613429		-0.877544	-0.337997		-0.877132	-1.54393		-0.877559	-1.51495
-0.877066	-1.49564		-0.876522	-1.1287		-0.876985	-1.12159		-0.876547	-1.06331		-0.877016	-0.756999		-0.876237	-0.794166		-0.886977	-0.614009		-0.876711	-0.338149		-0.8763	-1.5442		-0.876727	-1.51495
-0.876234	-1.49634		-0.87569	-1.12887		-0.876153	-1.12179		-0.875715	-1.06299		-0.876184	-0.757242		-0.875405	-0.794184		-0.886145	-0.61481		-0.875879	-0.338419		-0.875468	-1.54419		-0.875895	-1.5151
-0.875402	-1.49681		-0.874858	-1.12902		-0.875321	-1.12219		-0.874883	-1.06267		-0.875352	-0.757484		-0.874572	-0.794456		-0.885313	-0.615702		-0.875047	-0.338697		-0.874636	-1.54414		-0.875063	-1.51554
-0.87457	-1.49696		-0.874026	-1.12913		-0.874488	-1.12274		-0.874051	-1.06235		-0.874519	-0.757714		-0.87374	-0.795098		-0.884481	-0.616595		-0.874215	-0.338973		-0.873803	-1.54408		-0.874231	-1.51607
-0.873738	-1.49711		-0.873194	-1.12925		-0.873656	-1.12328		-0.873219	-1.06204		-0.873687	-0.758027		-0.872908	-0.795743		-0.883649	-0.617458		-0.873383	-0.33925		-0.872971	-1.54403		-0.873399	-1.51672
-0.872906	-1.49726		-0.872361	-1.12942		-0.872824	-1.12383		-0.872386	-1.06183		-0.872855	-0.758524		-0.872075	-0.796386		-0.882816	-0.618079		-0.87255	-0.339529		-0.872139	-1.54362		-0.872567	-1.5175
-0.872074	-1.49741		-0.871529	-1.12969		-0.871992	-1.12432		-0.871554	-1.06168		-0.872023	-0.759112		-0.871243	-0.797014		-0.881984	-0.618455		-0.871718	-0.339981		-0.871307	-1.54304		-0.871734	-1.51828
-0.871241	-1.49733		-0.870697	-1.12995		-0.87116	-1.12475		-0.870722	-1.06156		-0.871191	-0.759722		-0.87041	-0.797566		-0.881152	-0.618819		-0.870886	-0.340446		-0.870475	-1.54246		-0.870902	-1.51905
-0.870409	-1.49695		-0.869865	-1.13022		-0.870328	-1.12518		-0.86989	-1.06174		-0.870359	-0.760343		-0.869578	-0.798065		-0.88032	-0.619102		-0.870054	-0.341232		-0.869642	-1.54208		-0.87007	-1.51982
-0.869577	-1.49661		-0.869033	-1.13046		-0.869496	-1.12555		-0.869058	-1.062		-0.869527	-0.760964		-0.868746	-0.79852		-0.879488	-0.619175		-0.869222	-0.342106		-0.86881	-1.54193		-0.869238	-1.52054
-0.868745	-1.49639		-0.868201	-1.13045		-0.868663	-1.12585		-0.868226	-1.06226		-0.868695	-0.761584		-0.867913	-0.798897		-0.878656	-0.619247		-0.868389	-0.342994		-0.867978	-1.54181		-0.868406	-1.52121
-0.867913	-1.49627		-0.867368	-1.13037		-0.867831	-1.12616		-0.867393	-1.06255		-0.867862	-0.762167		-0.867081	-0.7993		-0.877824	-0.619319		-0.867557	-0.343879		-0.867146	-1.5417		-0.867574	-1.52184
-0.867081	-1.49615		-0.866536	-1.13028		-0.866999	-1.12647		-0.866561	-1.06296		-0.86703	-0.762533		-0.866248	-0.799715		-0.876991	-0.619358		-0.866725	-0.344759		-0.866314	-1.54179		-0.866742	-1.52234
-0.866248	-1.49602		-0.865704	-1.13008		-0.866167	-1.12677		-0.865729	-1.0637		-0.866198	-0.762612		-0.865416	-0.800131		-0.876159	-0.619246		-0.865893	-0.345291		-0.865481	-1.54224		-0.865909	-1.52278
-0.865416	-1.49592		-0.864872	-1.12986		-0.865335	-1.12705		-0.864897	-1.06451		-0.865366	-0.762706		-0.864584	-0.800547		-0.875327	-0.619018		-0.865061	-0.345585		-0.864649	-1.54273		-0.865077	-1.52322
-0.864584	-1.49591		-0.86404	-1.12965		-0.864503	-1.12735		-0.864065	-1.06531		-0.864534	-0.762846		-0.863751	-0.800852		-0.874495	-0.618784		-0.864228	-0.3457		-0.863817	-1.54323		-0.864245	-1.52366
-0.863752	-1.49596		-0.863207	-1.12944		-0.86367	-1.12764		-0.863232	-1.06574		-0.863702	-0.762986		-0.862919	-0.801152		-0.873663	-0.618529		-0.863396	-0.345408		-0.862985	-1.54361		-0.863413	-1.52396
-0.86292	-1.49596		-0.862375	-1.12928		-0.862838	-1.12779		-0.8624	-1.06607		-0.86287	-0.763126		-0.862087	-0.801498		-0.872831	-0.618261		-0.862564	-0.345111		-0.862153	-1.54393		-0.862581	-1.52402
-0.862088	-1.49589		-0.861543	-1.12929		-0.862006	-1.1277		-0.861568	-1.06641		-0.862037	-0.763265		-0.861254	-0.801912		-0.871999	-0.617995		-0.861732	-0.344818		-0.861321	-1.54425		-0.861749	-1.52399
-0.861256	-1.49583		-0.860711	-1.12929		-0.861174	-1.12761		-0.860736	-1.06674		-0.861205	-0.763407		-0.860422	-0.802331		-0.871166	-0.617728		-0.8609	-0.344547		-0.860488	-1.54456		-0.860917	-1.5239
-0.860423	-1.49577		-0.859879	-1.12923		-0.860342	-1.12752		-0.859904	-1.0666		-0.860373	-0.763555		-0.859589	-0.802747		-0.870334	-0.617587		-0.860068	-0.344286		-0.859656	-1.5448		-0.860085	-1.52377
-0.859591	-1.4957		-0.859046	-1.12908		-0.85951	-1.12733		-0.859071	-1.06631		-0.859541	-0.76372		-0.858757	-0.803163		-0.869502	-0.617847		-0.859235	-0.344053		-0.858824	-1.54499		-0.859252	-1.52363
-0.858759	-1.49561		-0.858214	-1.12891		-0.858678	-1.12688		-0.858239	-1.066		-0.858709	-0.763944		-0.857925	-0.80348		-0.86867	-0.618155		-0.858403	-0.34382		-0.857992	-1.54517		-0.85842	-1.52349
-0.857927	-1.49551		-0.857382	-1.12875		-0.857845	-1.1264		-0.857407	-1.06588		-0.857877	-0.764213		-0.857092	-0.803643		-0.867838	-0.618526		-0.857571	-0.343659		-0.85716	-1.54536		-0.857588	-1.52333
-0.857095	-1.49542		-0.85655	-1.12859		-0.857013	-1.12594		-0.856575	-1.06594		-0.857044	-0.764484		-0.85626	-0.803804		-0.867006	-0.619044		-0.856739	-0.343573		-0.856327	-1.54545		-0.856756	-1.52302
-0.856263	-1.49534		-0.855718	-1.12845		-0.856181	-1.12554		-0.855743	-1.06603		-0.856212	-0.764753		-0.855428	-0.803922		-0.866174	-0.619562		-0.855907	-0.343504		-0.855495	-1.54552		-0.855924	-1.52257
-0.855431	-1.49526		-0.854886	-1.12834		-0.855349	-1.12517		-0.854911	-1.06611		-0.85538	-0.765025		-0.854595	-0.804038		-0.865341	-0.620078		-0.855075	-0.343435		-0.854663	-1.54559		-0.855092	-1.52217
-0.854598	-1.49518		-0.854053	-1.12824		-0.854517	-1.1248		-0.854078	-1.0662		-0.854548	-0.76531		-0.853763	-0.804154		-0.864509	-0.620582		-0.854242	-0.343367		-0.853831	-1.54566		-0.854259	-1.52195
-0.853766	-1.4951		-0.853221	-1.12828		-0.853685	-1.12444		-0.853246	-1.06633		-0.853716	-0.765615		-0.85293	-0.804271		-0.863677	-0.621044		-0.85341	-0.343281		-0.852999	-1.54569		-0.853427	-1.52187
-0.852934	-1.495		-0.852389	-1.12833		-0.852852	-1.12412		-0.852414	-1.06647		-0.852884	-0.765946		-0.852098	-0.804388		-0.862845	-0.621467		-0.852578	-0.343173		-0.852167	-1.54572		-0.852595	-1.52178
-0.852102	-1.4948		-0.851557	-1.12839		-0.85202	-1.12384		-0.851582	-1.06659		-0.852051	-0.766338		-0.851266	-0.804663		-0.862013	-0.621866		-0.851746	-0.343059		-0.851334	-1.54575		-0.851763	-1.5217
-0.85127	-1.49451		-0.850725	-1.12845		-0.851188	-1.12356		-0.85075	-1.0666		-0.851219	-0.766745		-0.850433	-0.804934		-0.861181	-0.622197		-0.850914	-0.342812		-0.850502	-1.54591		-0.850931	-1.52177
-0.850438	-1.49423		-0.849892	-1.12853		-0.850356	-1.12334		-0.849917	-1.06659		-0.850387	-0.767153		-0.849601	-0.805019		-0.860348	-0.622475		-0.850081	-0.342523		-0.84967	-1.54621		-0.850099	-1.52206
-0.849606	-1.49396		-0.84906	-1.12887		-0.849524	-1.1232		-0.849085	-1.06659		-0.849555	-0.767562		-0.848768	-0.804981		-0.859516	-0.622751		-0.849249	-0.342234		-0.848838	-1.54652		-0.849267	-1.5224
-0.848773	-1.49369		-0.848228	-1.12924		-0.848692	-1.12307		-0.848253	-1.06658		-0.848723	-0.768131		-0.847936	-0.804943		-0.858684	-0.623029		-0.848417	-0.341944		-0.848006	-1.54682		-0.848435	-1.52299
-0.847941	-1.49342		-0.847396	-1.12961		-0.84786	-1.12293		-0.847421	-1.06641		-0.847891	-0.769087		-0.847104	-0.804906		-0.857852	-0.623373		-0.847585	-0.341655		-0.847173	-1.54712		-0.847602	-1.52379
-0.847109	-1.49315		-0.846564	-1.13008		-0.847027	-1.12281		-0.846589	-1.06605		-0.847059	-0.770038		-0.846271	-0.804868		-0.85702	-0.62388		-0.846753	-0.341791		-0.846341	-1.54739		-0.84677	-1.52458
-0.846277	-1.49292		-0.845731	-1.13056		-0.846195	-1.12274		-0.845757	-1.06566		-0.846227	-0.770759		-0.845439	-0.804845		-0.856188	-0.624388		-0.84592	-0.34205		-0.845509	-1.54767		-0.845938	-1.52537
-0.845445	-1.49281		-0.844899	-1.13104		-0.845363	-1.12273		-0.844924	-1.06524		-0.845394	-0.771218		-0.844606	-0.804841		-0.855356	-0.624903		-0.845088	-0.342439		-0.844677	-1.54794		-0.845106	-1.52616
-0.844613	-1.49269		-0.844067	-1.13152		-0.844531	-1.12275		-0.844092	-1.06477		-0.844562	-0.771675		-0.843774	-0.804808		-0.854523	-0.625441		-0.844256	-0.342993		-0.843845	-1.54796		-0.844274	-1.52684
-0.843781	-1.49238		-0.843235	-1.13189		-0.843699	-1.12283		-0.84326	-1.06429		-0.84373	-0.772134		-0.842942	-0.804598		-0.853691	-0.62598		-0.843424	-0.343584		-0.843013	-1.5479		-0.843442	-1.52744
-0.842948	-1.4918		-0.842403	-1.13211		-0.842867	-1.12296		-0.842428	-1.06382		-0.842898	-0.77253		-0.842109	-0.804388		-0.852859	-0.626522		-0.842592	-0.344175		-0.84218	-1.54784		-0.84261	-1.52792
-0.842116	-1.49123		-0.841571	-1.13233		-0.842035	-1.1231		-0.841596	-1.06335		-0.842066	-0.772639		-0.841277	-0.804178		-0.852027	-0.627018		-0.841759	-0.344768		-0.841348	-1.54775		-0.841777	-1.52781
-0.841284	-1.49065		-0.840738	-1.1326		-0.841202	-1.12323		-0.840763	-1.06315		-0.841234	-0.772437		-0.840444	-0.803967		-0.851195	-0.627333		-0.840927	-0.345215		-0.840516	-1.54747		-0.840945	-1.52734
-0.840452	-1.49004		-0.839906	-1.13295		-0.84037	-1.12341		-0.839931	-1.06302		-0.840402	-0.772282		-0.839612	-0.80377		-0.850363	-0.627486		-0.840095	-0.345565		-0.839684	-1.5472		-0.840113	-1.52687
-0.83962	-1.48932		-0.839074	-1.1333		-0.839538	-1.12368		-0.839099	-1.0629		-0.839569	-0.772267		-0.83878	-0.803797		-0.849531	-0.627575		-0.839263	-0.345898		-0.838852	-1.54694		-0.839281	-1.5264
-0.838788	-1.48847		-0.838242	-1.13366		-0.838706	-1.12395		-0.838267	-1.06292		-0.838737	-0.772345		-0.837947	-0.803919		-0.848698	-0.627427		-0.838431	-0.346235		-0.838019	-1.54669		-0.838449	-1.52599
-0.837955	-1.48765		-0.83741	-1.13401		-0.837874	-1.12421		-0.837435	-1.06295		-0.837905	-0.772425		-0.837115	-0.804054		-0.847866	-0.627067		-0.837599	-0.346576		-0.837187	-1.54662		-0.837617	-1.52563
-0.837123	-1.48691		-0.836578	-1.13429		-0.837042	-1.12445		-0.836602	-1.06298		-0.837073	-0.772504		-0.836282	-0.804196		-0.847034	-0.626708		-0.836766	-0.346914		-0.836355	-1.54672		-0.836785	-1.52529
-0.836291	-1.48617		-0.835745	-1.13454		-0.83621	-1.12468		-0.83577	-1.06302		-0.836241	-0.772573		-0.83545	-0.804336		-0.846202	-0.62635		-0.835934	-0.347254		-0.835523	-1.54685		-0.835952	-1.52517
-0.835459	-1.48543		-0.834913	-1.1348		-0.835377	-1.12492		-0.834938	-1.06309		-0.835409	-0.772621		-0.834618	-0.804477		-0.84537	-0.625905		-0.835102	-0.34755		-0.834691	-1.54703		-0.83512	-1.5254
-0.834627	-1.4847		-0.834081	-1.13487		-0.834545	-1.12512		-0.834106	-1.06335		-0.834576	-0.772665		-0.833785	-0.804603		-0.844538	-0.625231		-0.83427	-0.347737		-0.833858	-1.54746		-0.834288	-1.52577
-0.833795	-1.48411		-0.833249	-1.1349		-0.833713	-1.12512		-0.833274	-1.06363		-0.833744	-0.772804		-0.832953	-0.804504		-0.843706	-0.62444		-0.833438	-0.347901		-0.833026	-1.54798		-0.833456	-1.52614
-0.832963	-1.48392		-0.832417	-1.13493		-0.832881	-1.12494		-0.832442	-1.06388		-0.832912	-0.773116		-0.832121	-0.803982		-0.842873	-0.623852		-0.832605	-0.347928		-0.832194	-1.5485		-0.832624	-1.5265
-0.83213	-1.48374		-0.831584	-1.13496		-0.832049	-1.12474		-0.831609	-1.06406		-0.83208	-0.773429		-0.831288	-0.803451		-0.842041	-0.623677		-0.831773	-0.347891		-0.831362	-1.54902		-0.831792	-1.5267
-0.831298	-1.48363		-0.830752	-1.13495		-0.831217	-1.12449		-0.830777	-1.06425		-0.831248	-0.773742		-0.830456	-0.802899		-0.841209	-0.623547		-0.830941	-0.347847		-0.83053	-1.54944		-0.83096	-1.52682
-0.830466	-1.4836		-0.82992	-1.13484		-0.830384	-1.12423		-0.829945	-1.06443		-0.830416	-0.774051		-0.829623	-0.802349		-0.840377	-0.623416		-0.830109	-0.347803		-0.829698	-1.54982		-0.830127	-1.5269
-0.829634	-1.48358		-0.829088	-1.13472		-0.829552	-1.12396		-0.829113	-1.06461		-0.829584	-0.774351		-0.828791	-0.801794		-0.839545	-0.623309		-0.829277	-0.347759		-0.828865	-1.55021		-0.829295	-1.52685
-0.828802	-1.48355		-0.828256	-1.13464		-0.82872	-1.12369		-0.828281	-1.06447		-0.828751	-0.774644		-0.827959	-0.801243		-0.838713	-0.623347		-0.828444	-0.347439		-0.828033	-1.55042		-0.828463	-1.52657
-0.82797	-1.48349		-0.827424	-1.13466		-0.827888	-1.12347		-0.827448	-1.06423		-0.827919	-0.774901		-0.827126	-0.800699		-0.83788	-0.623562		-0.827612	-0.346992		-0.827201	-1.55039		-0.827631	-1.52629
-0.827137	-1.48332		-0.826591	-1.13468		-0.827056	-1.12333		-0.826616	-1.06398		-0.827087	-0.775063		-0.826294	-0.800235		-0.837048	-0.623659		-0.82678	-0.346619		-0.826369	-1.5503		-0.826799	-1.52601
-0.826305	-1.48303		-0.825759	-1.1347		-0.826224	-1.12316		-0.825784	-1.06401		-0.826255	-0.775167		-0.825462	-0.799787		-0.836216	-0.623426		-0.825948	-0.346398		-0.825537	-1.55022		-0.825967	-1.52577
-0.825473	-1.48272		-0.824927	-1.13471		-0.825392	-1.12275		-0.824952	-1.06408		-0.825423	-0.775271		-0.824629	-0.799403		-0.835384	-0.622985		-0.825116	-0.346206		-0.824705	-1.55		-0.825135	-1.52565
-0.824641	-1.48235		-0.824095	-1.13485		-0.824559	-1.12202		-0.82412	-1.06416		-0.824591	-0.775376		-0.823797	-0.799074		-0.834552	-0.622545		-0.824283	-0.346016		-0.823872	-1.54952		-0.824302	-1.52561
-0.823809	-1.48195		-0.823263	-1.13501		-0.823727	-1.12129		-0.823287	-1.06424		-0.823759	-0.775456		-0.822964	-0.798745		-0.83372	-0.622103		-0.823451	-0.345824		-0.82304	-1.54898		-0.82347	-1.52559
-0.822977	-1.48155		-0.82243	-1.13517		-0.822895	-1.12056		-0.822455	-1.06432		-0.822926	-0.775499		-0.822132	-0.798417		-0.832888	-0.621671		-0.822619	-0.345781		-0.822208	-1.54844		-0.822638	-1.52569
-0.822145	-1.48115		-0.821598	-1.13541		-0.822063	-1.11986		-0.821623	-1.06485		-0.822094	-0.775542		-0.8213	-0.798083		-0.832055	-0.62126		-0.821787	-0.346111		-0.821376	-1.54799		-0.821806	-1.5259
-0.821312	-1.48079		-0.820766	-1.13568		-0.821231	-1.11936		-0.820791	-1.0654		-0.821262	-0.775493		-0.820467	-0.797699		-0.831223	-0.620857		-0.820955	-0.346504		-0.820544	-1.54762		-0.820974	-1.52611
-0.82048	-1.48052		-0.819934	-1.13595		-0.820399	-1.11904		-0.819959	-1.06579		-0.82043	-0.775306		-0.819635	-0.797259		-0.830391	-0.620412		-0.820123	-0.346552		-0.819711	-1.54726		-0.820142	-1.52632
-0.819648	-1.48025		-0.819102	-1.13622		-0.819567	-1.11884		-0.819127	-1.06577		-0.819598	-0.77512		-0.818802	-0.796874		-0.829559	-0.619912		-0.81929	-0.346388		-0.818879	-1.54689		-0.81931	-1.52657
-0.818816	-1.48014		-0.818269	-1.13657		-0.818734	-1.11889		-0.818294	-1.06572		-0.818766	-0.774919		-0.81797	-0.796708		-0.828727	-0.619434		-0.818458	-0.346198		-0.818047	-1.54712		-0.818478	-1.52688
-0.817984	-1.48028		-0.817437	-1.13701		-0.817902	-1.11908		-0.817462	-1.06568		-0.817934	-0.774704		-0.817138	-0.796541		-0.827895	-0.618956		-0.817626	-0.346008		-0.817215	-1.54753		-0.817645	-1.52719
-0.817152	-1.48042		-0.816605	-1.13745		-0.81707	-1.11928		-0.81663	-1.06564		-0.817101	-0.774427		-0.816305	-0.796378		-0.827063	-0.618437		-0.816794	-0.345819		-0.816383	-1.54794		-0.816813	-1.52746
-0.81632	-1.48056		-0.815773	-1.13784		-0.816238	-1.11947		-0.815798	-1.06541		-0.816269	-0.774099		-0.815473	-0.796226		-0.82623	-0.617861		-0.815962	-0.345544		-0.81555	-1.54835		-0.815981	-1.52766
-0.815487	-1.4807		-0.814941	-1.13807		-0.815406	-1.11963		-0.814966	-1.06504		-0.815437	-0.773773		-0.814641	-0.796079		-0.825398	-0.617117		-0.81513	-0.345197		-0.814718	-1.54885		-0.815149	-1.52785
-0.814655	-1.48082		-0.814109	-1.13829		-0.814574	-1.11975		-0.814134	-1.06461		-0.814605	-0.773483		-0.813808	-0.795959		-0.824566	-0.616392		-0.814297	-0.344841		-0.813886	-1.54937		-0.814317	-1.52805
-0.813823	-1.48093		-0.813276	-1.13851		-0.813742	-1.11983		-0.813301	-1.06445		-0.813773	-0.773277		-0.812976	-0.795838		-0.823734	-0.615816		-0.813465	-0.344556		-0.813054	-1.5499		-0.813485	-1.52819
-0.812991	-1.48096		-0.812444	-1.13872		-0.812909	-1.11994		-0.812469	-1.06447		-0.812941	-0.773071		-0.812143	-0.795584		-0.822902	-0.615366		-0.812633	-0.344281		-0.812222	-1.55033		-0.812652	-1.52817
-0.812159	-1.48073		-0.811612	-1.13879		-0.812077	-1.12007		-0.811637	-1.06452		-0.812109	-0.772865		-0.811311	-0.795222		-0.82207	-0.614917		-0.811801	-0.344006		-0.81139	-1.55051		-0.81182	-1.52799
-0.811327	-1.48035		-0.81078	-1.13885		-0.811245	-1.12021		-0.810805	-1.06457		-0.811276	-0.772647		-0.810479	-0.79485		-0.821238	-0.614467		-0.810969	-0.343731		-0.810557	-1.55063		-0.810988	-1.52782
-0.810495	-1.47997		-0.809948	-1.13892		-0.810413	-1.12035		-0.809973	-1.06463		-0.810444	-0.772355		-0.809646	-0.794479		-0.820405	-0.614029		-0.810136	-0.343456		-0.809725	-1.55076		-0.810156	-1.52764
-0.809662	-1.47959		-0.809116	-1.13901		-0.809581	-1.12049		-0.80914	-1.06478		-0.809612	-0.772046		-0.808814	-0.794107		-0.819573	-0.613662		-0.809304	-0.343338		-0.808893	-1.55077		-0.809324	-1.52747
-0.80883	-1.47919		-0.808283	-1.1391		-0.808749	-1.1206		-0.808308	-1.06497		-0.80878	-0.771728		-0.807981	-0.793903		-0.818741	-0.613355		-0.808472	-0.343239		-0.808061	-1.55064		-0.808492	-1.52729
-0.807998	-1.47879		-0.807451	-1.13919		-0.807917	-1.12061		-0.807476	-1.06515		-0.807948	-0.771342		-0.807149	-0.793832		-0.817909	-0.613066		-0.80764	-0.343521		-0.807229	-1.55048		-0.80766	-1.52712
-0.807166	-1.47838		-0.806619	-1.13928		-0.807084	-1.12061		-0.806644	-1.06529		-0.807116	-0.770916		-0.806317	-0.793765		-0.817077	-0.612867		-0.806808	-0.343974		-0.806396	-1.55033		-0.806827	-1.52675
-0.806334	-1.47807		-0.805787	-1.13938		-0.806252	-1.12061		-0.805812	-1.06541		-0.806283	-0.77049		-0.805484	-0.793675		-0.816245	-0.612669		-0.805975	-0.344488		-0.805564	-1.55		-0.805995	-1.52612
-0.805502	-1.47801		-0.804955	-1.1394		-0.80542	-1.12064		-0.804979	-1.06554		-0.805451	-0.770094		-0.804652	-0.793583		-0.815413	-0.612471		-0.805143	-0.345031		-0.804732	-1.54952		-0.805163	-1.52549
-0.804669	-1.47805		-0.804122	-1.13939		-0.804588	-1.12067		-0.804147	-1.06567		-0.804619	-0.769898		-0.803819	-0.793491		-0.81458	-0.612272		-0.804311	-0.345581		-0.8039	-1.54902		-0.804331	-1.52469
-0.803837	-1.47809		-0.80329	-1.13938		-0.803756	-1.1207		-0.803315	-1.06583		-0.803787	-0.770014		-0.802987	-0.793399		-0.813748	-0.612069		-0.803479	-0.346026		-0.803068	-1.54851		-0.803499	-1.52364
-0.803005	-1.47815		-0.802458	-1.13918		-0.802924	-1.12071		-0.802483	-1.06603		-0.802955	-0.770131		-0.802155	-0.793326		-0.812916	-0.61184		-0.802647	-0.346305		-0.802235	-1.54824		-0.802667	-1.52257
-0.802173	-1.47837		-0.801626	-1.13892		-0.802091	-1.12065		-0.801651	-1.06624		-0.802123	-0.770273		-0.801322	-0.793427		-0.812084	-0.611604		-0.801814	-0.346524		-0.801403	-1.54806		-0.801835	-1.5215
-0.801341	-1.47891		-0.800794	-1.13866		-0.801259	-1.12054		-0.800819	-1.06642		-0.801291	-0.770534		-0.80049	-0.793542		-0.811252	-0.611361		-0.800982	-0.346472		-0.800571	-1.5479		-0.801003	-1.52052
-0.800509	-1.47945		-0.799961	-1.13841		-0.800427	-1.12043		-0.799986	-1.06659		-0.800458	-0.770824		-0.799657	-0.793705		-0.81042	-0.611106		-0.80015	-0.346093		-0.799739	-1.54779		-0.80017	-1.52004
-0.799677	-1.47999		-0.799129	-1.13809		-0.799595	-1.12033		-0.799154	-1.06675		-0.799626	-0.771112		-0.798825	-0.793942		-0.809587	-0.610852		-0.799318	-0.345615		-0.798907	-1.54792		-0.799338	-1.52004
-0.798844	-1.48052		-0.798297	-1.13771		-0.798763	-1.12029		-0.798322	-1.06691		-0.798794	-0.771377		-0.797993	-0.794186		-0.808755	-0.610597		-0.798486	-0.345137		-0.798075	-1.54808		-0.798506	-1.5201
-0.798012	-1.48105		-0.797465	-1.13731		-0.797931	-1.12025		-0.79749	-1.06707		-0.797962	-0.771497		-0.79716	-0.794428		-0.807923	-0.610381		-0.797654	-0.344659		-0.797242	-1.54825		-0.797674	-1.52037
-0.79718	-1.48158		-0.796633	-1.13724		-0.797099	-1.12021		-0.796658	-1.06711		-0.79713	-0.771506		-0.796328	-0.79467		-0.807091	-0.610388		-0.796821	-0.344178		-0.79641	-1.54842		-0.796842	-1.52081
-0.796348	-1.4821		-0.795801	-1.13748		-0.796266	-1.12018		-0.795825	-1.06712		-0.796298	-0.771589		-0.795496	-0.7949		-0.806259	-0.610646		-0.795989	-0.343693		-0.795578	-1.54834		-0.79601	-1.52125
-0.795516	-1.48253		-0.794968	-1.13778		-0.795434	-1.12017		-0.794993	-1.06716		-0.795466	-0.77207		-0.794663	-0.795122		-0.805427	-0.610941		-0.795157	-0.343327		-0.794746	-1.54811		-0.795177	-1.52169
-0.794684	-1.48295		-0.794136	-1.13808		-0.794602	-1.12017		-0.794161	-1.06726		-0.794633	-0.77297		-0.793831	-0.795346		-0.804595	-0.611393		-0.794325	-0.343307		-0.793914	-1.54786		-0.794345	-1.52196
-0.793851	-1.48336		-0.793304	-1.13838		-0.79377	-1.12021		-0.793329	-1.06736		-0.793801	-0.773873		-0.792998	-0.795307		-0.803762	-0.61186		-0.793493	-0.343426		-0.793082	-1.54777		-0.793513	-1.52188
-0.793019	-1.48372		-0.792472	-1.13884		-0.792938	-1.12047		-0.792497	-1.06747		-0.792969	-0.774778		-0.792166	-0.795191		-0.80293	-0.61233		-0.79266	-0.343546		-0.792249	-1.54795		-0.792681	-1.5216
-0.792187	-1.48406		-0.79164	-1.13936		-0.792106	-1.12097		-0.791664	-1.06759		-0.792137	-0.77562		-0.791334	-0.795073		-0.802098	-0.612798		-0.791828	-0.343665		-0.791417	-1.54816		-0.791849	-1.52138
-0.791355	-1.48441		-0.790807	-1.13987		-0.791273	-1.12146		-0.790832	-1.06772		-0.791305	-0.776255		-0.790501	-0.794954		-0.801266	-0.613143		-0.790996	-0.343897		-0.790585	-1.54837		-0.791017	-1.52122
-0.790523	-1.48474		-0.789975	-1.14036		-0.790441	-1.12197		-0.79	-1.06791		-0.790473	-0.776893		-0.789669	-0.794838		-0.800434	-0.613004		-0.790164	-0.344212		-0.789753	-1.54858		-0.790185	-1.52109
-0.789691	-1.48501		-0.789143	-1.14084		-0.789609	-1.12252		-0.789168	-1.06811		-0.789641	-0.777378		-0.788836	-0.794747		-0.799602	-0.61281		-0.789332	-0.34454		-0.788921	-1.54891		-0.789353	-1.52095
-0.788859	-1.48519		-0.788311	-1.14133		-0.788777	-1.1231		-0.788336	-1.06833		-0.788808	-0.777381		-0.788004	-0.794657		-0.79877	-0.612598		-0.788499	-0.344847		-0.788088	-1.54926		-0.78852	-1.52083
-0.788026	-1.48537		-0.787479	-1.14181		-0.787945	-1.12366		-0.787503	-1.06856		-0.787976	-0.777331		-0.787172	-0.794649		-0.797937	-0.612367		-0.787667	-0.345147		-0.787256	-1.54961		-0.787688	-1.5209
-0.787194	-1.48555		-0.786647	-1.14226		-0.787113	-1.12397		-0.786671	-1.06878		-0.787144	-0.777282		-0.786339	-0.794766		-0.797105	-0.612136		-0.786835	-0.345446		-0.786424	-1.54995		-0.786856	-1.52116
-0.786362	-1.48577		-0.785814	-1.14263		-0.786281	-1.12373		-0.785839	-1.06901		-0.786312	-0.777255		-0.785507	-0.794887		-0.796273	-0.611905		-0.786003	-0.345745		-0.785592	-1.55026		-0.786024	-1.52138
-0.78553	-1.48598		-0.784982	-1.14297		-0.785448	-1.12349		-0.785007	-1.06923		-0.78548	-0.777323		-0.784675	-0.795006		-0.795441	-0.611749		-0.785171	-0.345967		-0.78476	-1.55056		-0.785192	-1.52152
-0.784698	-1.48619		-0.78415	-1.1435		-0.784616	-1.12327		-0.784175	-1.06922		-0.784648	-0.777461		-0.783842	-0.795124		-0.794609	-0.611923		-0.784338	-0.346043		-0.783927	-1.55089		-0.78436	-1.52161
-0.783866	-1.48642		-0.783318	-1.14415		-0.783784	-1.12323		-0.783343	-1.06913		-0.783816	-0.777665		-0.78301	-0.795179		-0.793777	-0.612347		-0.783506	-0.34607		-0.783095	-1.55134		-0.783527	-1.52171
-0.783034	-1.48672		-0.782486	-1.14482		-0.782952	-1.12359		-0.78251	-1.06913		-0.782983	-0.778161		-0.782177	-0.795171		-0.792945	-0.612713		-0.782674	-0.346152		-0.782263	-1.55204		-0.782695	-1.5218
-0.782201	-1.48705		-0.781653	-1.14548		-0.78212	-1.12393		-0.781678	-1.06928		-0.782151	-0.778951		-0.781345	-0.79517		-0.792112	-0.612879		-0.781842	-0.34634		-0.781431	-1.55283		-0.781863	-1.52185
-0.781369	-1.48738		-0.780821	-1.14614		-0.781288	-1.12427		-0.780846	-1.06944		-0.781319	-0.779737		-0.780513	-0.795459		-0.79128	-0.613025		-0.78101	-0.346562		-0.780599	-1.55352		-0.781031	-1.52177
-0.780537	-1.48771		-0.779989	-1.14673		-0.780456	-1.12454		-0.780014	-1.06961		-0.780487	-0.78052		-0.77968	-0.795821		-0.790448	-0.61317		-0.780178	-0.346785		-0.779767	-1.55402		-0.780199	-1.5216
-0.779705	-1.48805		-0.779157	-1.14728		-0.779623	-1.12474		-0.779182	-1.06978		-0.779655	-0.781376		-0.778848	-0.79618		-0.789616	-0.613315		-0.779345	-0.347007		-0.778934	-1.55446		-0.779367	-1.52131
-0.778873	-1.48839		-0.778325	-1.14768		-0.778791	-1.12494		-0.77835	-1.0701		-0.778823	-0.782412		-0.778015	-0.796542		-0.788784	-0.61349		-0.778513	-0.347524		-0.778102	-1.5549		-0.778535	-1.52092
-0.778041	-1.48872		-0.777493	-1.14771		-0.777959	-1.12507		-0.777517	-1.07079		-0.77799	-0.783449		-0.777183	-0.796865		-0.787952	-0.613755		-0.777681	-0.34828		-0.77727	-1.55535		-0.777703	-1.52056
-0.777209	-1.48894		-0.77666	-1.14767		-0.777127	-1.12495		-0.776685	-1.07156		-0.777158	-0.784323		-0.776351	-0.796948		-0.78712	-0.614042		-0.776849	-0.349089		-0.776438	-1.55528		-0.77687	-1.52021
-0.776376	-1.48886		-0.775828	-1.14763		-0.776295	-1.12464		-0.775853	-1.07212		-0.776326	-0.784736		-0.775518	-0.797028		-0.786287	-0.6144		-0.776017	-0.3496		-0.775606	-1.55495		-0.776038	-1.51985
-0.775544	-1.48878		-0.774996	-1.14759		-0.775463	-1.12434		-0.775021	-1.07262		-0.775494	-0.7851		-0.774686	-0.797021		-0.785455	-0.614846		-0.775185	-0.349928		-0.774773	-1.55462		-0.775206	-1.5195
-0.774712	-1.48875		-0.774164	-1.14759		-0.774631	-1.12424		-0.774189	-1.0731		-0.774662	-0.785463		-0.773854	-0.796896		-0.784623	-0.615293		-0.774352	-0.350231		-0.773941	-1.55421		-0.774374	-1.51922
-0.77388	-1.48894		-0.773332	-1.14775		-0.773798	-1.12461		-0.773356	-1.0736		-0.77383	-0.785819		-0.773021	-0.79677		-0.783791	-0.61574		-0.77352	-0.350533		-0.773109	-1.55373		-0.773542	-1.51898
-0.773048	-1.48914		-0.772499	-1.14793		-0.772966	-1.12499		-0.772524	-1.07409		-0.772998	-0.786128		-0.772189	-0.796645		-0.782959	-0.616145		-0.772688	-0.350834		-0.772277	-1.55325		-0.77271	-1.5188
-0.772216	-1.48933		-0.771667	-1.14817		-0.772134	-1.12536		-0.771692	-1.07425		-0.772165	-0.786369		-0.771356	-0.796528		-0.782127	-0.616403		-0.771856	-0.351077		-0.771445	-1.55277		-0.771878	-1.51865
-0.771384	-1.48957		-0.770835	-1.14843		-0.771302	-1.12571		-0.77086	-1.07426		-0.771333	-0.786622		-0.770524	-0.796559		-0.781294	-0.616554		-0.771024	-0.351298		-0.770612	-1.55236		-0.771045	-1.51849
-0.770551	-1.49006		-0.770003	-1.14869		-0.77047	-1.12603		-0.770028	-1.0742		-0.770501	-0.78692		-0.769692	-0.796685		-0.780462	-0.616756		-0.770191	-0.351526		-0.76978	-1.55219		-0.770213	-1.51834
-0.769719	-1.49074		-0.769171	-1.14895		-0.769638	-1.12634		-0.769195	-1.07408		-0.769669	-0.787261		-0.768859	-0.796825		-0.77963	-0.617096		-0.769359	-0.351783		-0.768948	-1.55212		-0.769381	-1.51819
-0.768887	-1.49144		-0.768339	-1.14921		-0.768806	-1.12665		-0.768363	-1.07395		-0.768837	-0.787603		-0.768027	-0.797171		-0.778798	-0.617467		-0.768527	-0.352047		-0.768116	-1.55206		-0.768549	-1.51804
-0.768055	-1.49216		-0.767506	-1.14945		-0.767973	-1.12696		-0.767531	-1.07382		-0.768005	-0.787933		-0.767194	-0.797542		-0.777966	-0.617837		-0.767695	-0.352311		-0.767284	-1.55208		-0.767717	-1.5179
-0.767223	-1.49291		-0.766674	-1.14967		-0.767141	-1.12728		-0.766699	-1.07369		-0.767173	-0.788255		-0.766362	-0.797911		-0.777134	-0.618207		-0.766863	-0.352576		-0.766452	-1.55214		-0.766885	-1.51783
-0.766391	-1.49365		-0.765842	-1.14987		-0.766309	-1.1276		-0.765867	-1.07358		-0.76634	-0.788625		-0.76553	-0.798281		-0.776302	-0.618536		-0.76603	-0.35249		-0.765619	-1.55219		-0.766053	-1.51782
-0.765558	-1.4944		-0.76501	-1.15004		-0.765477	-1.12792		-0.765035	-1.07351		-0.765508	-0.789066		-0.764697	-0.798659		-0.77547	-0.618773		-0.765198	-0.352149		-0.764787	-1.55225		-0.76522	-1.51781
-0.764726	-1.49507		-0.764178	-1.15021		-0.764645	-1.12823		-0.764202	-1.07344		-0.764676	-0.789529		-0.763865	-0.799061		-0.774637	-0.619001		-0.764366	-0.351764		-0.763955	-1.55245		-0.764388	-1.5178
-0.763894	-1.49551		-0.763345	-1.15038		-0.763813	-1.12853		-0.76337	-1.0735		-0.763844	-0.790065		-0.763032	-0.79945		-0.773805	-0.61918		-0.763534	-0.351661		-0.763123	-1.55281		-0.763556	-1.51779
-0.763062	-1.4958		-0.762513	-1.15055		-0.76298	-1.12882		-0.762538	-1.07357		-0.763012	-0.7906		-0.7622	-0.799734		-0.772973	-0.619256		-0.762702	-0.351714		-0.762291	-1.55321		-0.762724	-1.5179
-0.76223	-1.49615		-0.761681	-1.15073		-0.762148	-1.12912		-0.761706	-1.07365		-0.76218	-0.791135		-0.761368	-0.799693		-0.772141	-0.619333		-0.761869	-0.351787		-0.761459	-1.55361		-0.761892	-1.5183
-0.761398	-1.49659		-0.760849	-1.15112		-0.761316	-1.12944		-0.760874	-1.07372		-0.761348	-0.791671		-0.760535	-0.799648		-0.771309	-0.619409		-0.761037	-0.351859		-0.760626	-1.55402		-0.76106	-1.51876
-0.760566	-1.49703		-0.760017	-1.15154		-0.760484	-1.12976		-0.760041	-1.0738		-0.760515	-0.792197		-0.759703	-0.799601		-0.770477	-0.619486		-0.760205	-0.351933		-0.759794	-1.55442		-0.760228	-1.51926
-0.759733	-1.49748		-0.759184	-1.152		-0.759652	-1.13007		-0.759209	-1.07391		-0.759683	-0.79259		-0.75887	-0.799554		-0.769644	-0.619569		-0.759373	-0.352336		-0.758962	-1.55483		-0.759395	-1.51977
-0.758901	-1.49792		-0.758352	-1.15246		-0.75882	-1.13036		-0.758377	-1.07404		-0.758851	-0.792952		-0.758038	-0.799464		-0.768812	-0.619666		-0.758541	-0.353045		-0.75813	-1.55519		-0.758563	-1.52028
-0.758069	-1.49837		-0.75752	-1.15293		-0.757988	-1.13064		-0.757545	-1.07426		-0.758019	-0.793296		-0.757206	-0.799302		-0.76798	-0.619798		-0.757709	-0.35379		-0.757298	-1.55534		-0.757731	-1.52079
-0.757237	-1.49882		-0.756688	-1.1534		-0.757155	-1.13087		-0.756713	-1.07465		-0.757187	-0.793413		-0.756373	-0.799127		-0.767148	-0.620133		-0.756876	-0.354413		-0.756465	-1.55541		-0.756899	-1.52125
-0.756405	-1.49927		-0.755856	-1.15386		-0.756323	-1.13111		-0.75588	-1.07512		-0.756355	-0.793531		-0.755541	-0.799179		-0.766316	-0.620467		-0.756044	-0.355005		-0.755633	-1.55549		-0.756067	-1.52153
-0.755573	-1.4997		-0.755024	-1.15393		-0.755491	-1.13129		-0.755048	-1.07558		-0.755522	-0.793649		-0.754709	-0.799503		-0.765484	-0.620803		-0.755212	-0.355596		-0.754801	-1.55562		-0.755235	-1.52163
-0.75474	-1.50011		-0.754191	-1.15376		-0.754659	-1.1314		-0.754216	-1.07605		-0.75469	-0.793738		-0.753876	-0.799867		-0.764652	-0.621139		-0.75438	-0.356151		-0.753969	-1.55577		-0.754403	-1.52179
-0.753908	-1.50053		-0.753359	-1.15346		-0.753827	-1.1315		-0.753384	-1.07649		-0.753858	-0.793453		-0.753044	-0.800233		-0.763819	-0.621462		-0.753548	-0.356565		-0.753137	-1.55592		-0.75357	-1.522
-0.753076	-1.50095		-0.752527	-1.15292		-0.752995	-1.13161		-0.752552	-1.07687		-0.753026	-0.792675		-0.752211	-0.800599		-0.762987	-0.621605		-0.752715	-0.356707		-0.752304	-1.55607		-0.752738	-1.52221
-0.752244	-1.50138		-0.751695	-1.15228		-0.752163	-1.13169		-0.75172	-1.07723		-0.752194	-0.791926		-0.751379	-0.8012		-0.762155	-0.621705		-0.751883	-0.356697		-0.751472	-1.55609		-0.751906	-1.52242
-0.751412	-1.50184		-0.750863	-1.15163		-0.75133	-1.13156		-0.750887	-1.07735		-0.751362	-0.791458		-0.750547	-0.801895		-0.761323	-0.621487		-0.751051	-0.356657		-0.75064	-1.55586		-0.751074	-1.52262
-0.75058	-1.50229		-0.750031	-1.15099		-0.750498	-1.13117		-0.750055	-1.07718		-0.75053	-0.791166		-0.749714	-0.802599		-0.760491	-0.621193		-0.750219	-0.35655		-0.749808	-1.55556		-0.750242	-1.5228
-0.749748	-1.50273		-0.749198	-1.15035		-0.749666	-1.13073		-0.749223	-1.07692		-0.749697	-0.790874		-0.748882	-0.802625		-0.759659	-0.620899		-0.749387	-0.356407		-0.748976	-1.55517		-0.74941	-1.52287
-0.748915	-1.50313		-0.748366	-1.14973		-0.748834	-1.12997		-0.748391	-1.07667		-0.748865	-0.790581		-0.748049	-0.802546		-0.758826	-0.620603		-0.748554	-0.356264		-0.748144	-1.55468		-0.748578	-1.52279
-0.748083	-1.50355		-0.747534	-1.14912		-0.748002	-1.12918		-0.747559	-1.07641		-0.748033	-0.790351		-0.747217	-0.802467		-0.757994	-0.620311		-0.747722	-0.356121		-0.747311	-1.55415		-0.747746	-1.52256
-0.747251	-1.50397		-0.746702	-1.14874		-0.74717	-1.1284		-0.746726	-1.07614		-0.747201	-0.790679		-0.746385	-0.802387		-0.757162	-0.620035		-0.74689	-0.355994		-0.746479	-1.55363		-0.746913	-1.52233
-0.746419	-1.50439		-0.74587	-1.14862		-0.746338	-1.12762		-0.745894	-1.07586		-0.746369	-0.79107		-0.745552	-0.802234		-0.75633	-0.619783		-0.746058	-0.35588		-0.745647	-1.55311		-0.746081	-1.52209
-0.745587	-1.5048		-0.745037	-1.14856		-0.745505	-1.12701		-0.745062	-1.07563		-0.745537	-0.791453		-0.74472	-0.80196		-0.755498	-0.619531		-0.745226	-0.355766		-0.744815	-1.5526		-0.745249	-1.52185
-0.744755	-1.50518		-0.744205	-1.14851		-0.744673	-1.12704		-0.74423	-1.07586		-0.744705	-0.791818		-0.743888	-0.80167		-0.754666	-0.619283		-0.744393	-0.355704		-0.743983	-1.55208		-0.744417	-1.52165
-0.743923	-1.50556		-0.743373	-1.14845		-0.743841	-1.12706		-0.743398	-1.0763		-0.743872	-0.792185		-0.743055	-0.801624		-0.753834	-0.619036		-0.743561	-0.35568		-0.74315	-1.55157		-0.743585	-1.52153
-0.74309	-1.50599		-0.742541	-1.14824		-0.743009	-1.12704		-0.742566	-1.07675		-0.74304	-0.792549		-0.742223	-0.80177		-0.753002	-0.618789		-0.742729	-0.355656		-0.742318	-1.55133		-0.742753	-1.52149
-0.742258	-1.50647		-0.741709	-1.1479		-0.742177	-1.12699		-0.741733	-1.07719		-0.742208	-0.792884		-0.74139	-0.801935		-0.752169	-0.618541		-0.741897	-0.355632		-0.741486	-1.5513		-0.74192	-1.52151
-0.741426	-1.50695		-0.740876	-1.14753		-0.741345	-1.12693		-0.740901	-1.07755		-0.741376	-0.792943		-0.740558	-0.802102		-0.751337	-0.618321		-0.741065	-0.355562		-0.740654	-1.5513		-0.741088	-1.52156
-0.740594	-1.50742		-0.740044	-1.14735		-0.740512	-1.12687		-0.740069	-1.07776		-0.740544	-0.79266		-0.739726	-0.802266		-0.750505	-0.61833		-0.740233	-0.355392		-0.739822	-1.5513		-0.740256	-1.52161
-0.739762	-1.5079		-0.739212	-1.14727		-0.73968	-1.12683		-0.739237	-1.07794		-0.739712	-0.792401		-0.738893	-0.802166		-0.749673	-0.618399		-0.7394	-0.355172		-0.738989	-1.55144		-0.739424	-1.52165
-0.73893	-1.50837		-0.73838	-1.1472		-0.738848	-1.12684		-0.738405	-1.078		-0.73888	-0.792315		-0.738061	-0.80197		-0.748841	-0.618615		-0.738568	-0.355008		-0.738157	-1.55176		-0.738592	-1.52171
-0.738098	-1.50883		-0.737548	-1.14713		-0.738016	-1.12695		-0.737572	-1.07783		-0.738047	-0.792269		-0.737228	-0.801766		-0.748009	-0.618831		-0.737736	-0.355012		-0.737325	-1.55211		-0.73776	-1.52185
-0.737265	-1.50929		-0.736716	-1.14719		-0.737184	-1.12725		-0.73674	-1.07759		-0.737215	-0.792225		-0.736396	-0.801702		-0.747177	-0.619047		-0.736904	-0.355105		-0.736493	-1.55243		-0.736928	-1.52212
-0.736433	-1.50965		-0.735883	-1.14759		-0.736352	-1.12821		-0.735908	-1.07736		-0.736383	-0.792179		-0.735564	-0.801711		-0.746344	-0.619264		-0.736072	-0.355198		-0.735661	-1.55235		-0.736096	-1.52239
-0.735601	-1.51002		-0.735051	-1.14811		-0.73552	-1.12917		-0.735076	-1.07712		-0.735551	-0.792213		-0.734731	-0.801725		-0.745512	-0.619475		-0.73524	-0.35529		-0.734829	-1.55218		-0.735263	-1.52267
-0.734769	-1.51038		-0.734219	-1.1485		-0.734687	-1.13014		-0.734244	-1.07705		-0.734719	-0.792784		-0.733899	-0.80174		-0.74468	-0.619621		-0.734407	-0.355626		-0.733996	-1.55201		-0.734431	-1.52295
-0.733937	-1.51075		-0.733387	-1.14872		-0.733855	-1.1311		-0.733411	-1.07708		-0.733887	-0.793405		-0.733067	-0.801831		-0.743848	-0.619646		-0.733575	-0.356184		-0.733164	-1.55184		-0.733599	-1.52322
-0.733105	-1.51109		-0.732555	-1.14888		-0.733023	-1.13194		-0.732579	-1.07712		-0.733055	-0.793984		-0.732234	-0.802042		-0.743016	-0.619548		-0.732743	-0.35678		-0.732332	-1.55178		-0.732767	-1.5235
-0.732273	-1.51118		-0.731722	-1.14905		-0.732191	-1.13223		-0.731747	-1.07741		-0.732222	-0.79451		-0.731402	-0.802267		-0.742184	-0.619374		-0.731911	-0.357497		-0.7315	-1.55175		-0.731935	-1.52375
-0.73144	-1.51128		-0.73089	-1.14922		-0.731359	-1.1325		-0.730915	-1.07782		-0.73139	-0.795033		-0.730569	-0.802492		-0.741351	-0.619201		-0.731079	-0.358409		-0.730668	-1.55173		-0.731103	-1.52393
-0.730608	-1.51144		-0.730058	-1.14933		-0.730527	-1.13267		-0.730083	-1.07825		-0.730558	-0.795558		-0.729737	-0.802615		-0.740519	-0.619028		-0.730246	-0.359397		-0.729836	-1.55173		-0.730271	-1.52406
-0.729776	-1.51163		-0.729226	-1.14942		-0.729694	-1.13276		-0.729251	-1.07867		-0.729726	-0.796077		-0.728905	-0.80269		-0.739687	-0.618854		-0.729414	-0.360382		-0.729003	-1.55177		-0.729438	-1.52411
-0.728944	-1.51181		-0.728394	-1.14951		-0.728862	-1.13285		-0.728418	-1.07916		-0.728894	-0.796551		-0.728072	-0.802761		-0.738855	-0.618653		-0.728582	-0.361366		-0.728171	-1.55181		-0.728606	-1.5241
-0.728112	-1.512		-0.727562	-1.14965		-0.72803	-1.13294		-0.727586	-1.0797		-0.728062	-0.796974		-0.72724	-0.802833		-0.738023	-0.618284		-0.72775	-0.362325		-0.727339	-1.55186		-0.727774	-1.5241
-0.72728	-1.51219		-0.726729	-1.14981		-0.727198	-1.13303		-0.726754	-1.08027		-0.727229	-0.797412		-0.726407	-0.802696		-0.737191	-0.617782		-0.726918	-0.363268		-0.726507	-1.5519		-0.726942	-1.52409
-0.726447	-1.51234		-0.725897	-1.14997		-0.726366	-1.13312		-0.725922	-1.08068		-0.726397	-0.797938		-0.725575	-0.802524		-0.736359	-0.617126		-0.726085	-0.364187		-0.725675	-1.55186		-0.72611	-1.52407
-0.725615	-1.51247		-0.725065	-1.15013		-0.725534	-1.1332		-0.72509	-1.08082		-0.725565	-0.79846		-0.724743	-0.80235		-0.735526	-0.616463		-0.725253	-0.364992		-0.724842	-1.55177		-0.725278	-1.52397
-0.724783	-1.51257		-0.724233	-1.15031		-0.724702	-1.13321		-0.724257	-1.08088		-0.724733	-0.798984		-0.72391	-0.802178		-0.734694	-0.615805		-0.724421	-0.365742		-0.72401	-1.5517		-0.724445	-1.52383
-0.723951	-1.51249		-0.723401	-1.15052		-0.723869	-1.13295		-0.723425	-1.08095		-0.723901	-0.79951		-0.723078	-0.802007		-0.733862	-0.615146		-0.723589	-0.366497		-0.723178	-1.55176		-0.723613	-1.52377
-0.723119	-1.51242		-0.722569	-1.15073		-0.723037	-1.13266		-0.722593	-1.08101		-0.723069	-0.800019		-0.722245	-0.801836		-0.73303	-0.614499		-0.722757	-0.367247		-0.722346	-1.5519		-0.722781	-1.52386
-0.722287	-1.51234		-0.721736	-1.15098		-0.722205	-1.13237		-0.721761	-1.08096		-0.722237	-0.800467		-0.721413	-0.801665		-0.732198	-0.613933		-0.721924	-0.36775		-0.721514	-1.55204		-0.721949	-1.52396
-0.721455	-1.51226		-0.720904	-1.1513		-0.721373	-1.13209		-0.720929	-1.08088		-0.721404	-0.800857		-0.720581	-0.801581		-0.731366	-0.613504		-0.721092	-0.36807		-0.720681	-1.55219		-0.721117	-1.52407
-0.720622	-1.51215		-0.720072	-1.15165		-0.720541	-1.13179		-0.720096	-1.08081		-0.720572	-0.800923		-0.719748	-0.80185		-0.730534	-0.613343		-0.72026	-0.368358		-0.719849	-1.55233		-0.720285	-1.52417
-0.71979	-1.51193		-0.71924	-1.15199		-0.719709	-1.13148		-0.719264	-1.08081		-0.71974	-0.800726		-0.718916	-0.802129		-0.729701	-0.613399		-0.719428	-0.368454		-0.719017	-1.55247		-0.719453	-1.52426
-0.718958	-1.51171		-0.718408	-1.15233		-0.718877	-1.13118		-0.718432	-1.08083		-0.718908	-0.800528		-0.718084	-0.802405		-0.728869	-0.613455		-0.718596	-0.368373		-0.718185	-1.55261		-0.718621	-1.5243
-0.718126	-1.51152		-0.717575	-1.15265		-0.718044	-1.13102		-0.7176	-1.08085		-0.718076	-0.800331		-0.717251	-0.802751		-0.728037	-0.613511		-0.717764	-0.368253		-0.717353	-1.55296		-0.717788	-1.52433
-0.717294	-1.51136		-0.716743	-1.15295		-0.717212	-1.13099		-0.716768	-1.08087		-0.717244	-0.800133		-0.716419	-0.803198		-0.727205	-0.613563		-0.716931	-0.368133		-0.716521	-1.55351		-0.716956	-1.52436
-0.716462	-1.51119		-0.715911	-1.15325		-0.71638	-1.13096		-0.715936	-1.08079		-0.716412	-0.799985		-0.715586	-0.803648		-0.726373	-0.613553		-0.716099	-0.368037		-0.715688	-1.5541		-0.716124	-1.52438
-0.71563	-1.51103		-0.715079	-1.15325		-0.715548	-1.13094		-0.715103	-1.08052		-0.71558	-0.800031		-0.714754	-0.804096		-0.725541	-0.61337		-0.715267	-0.368048		-0.714856	-1.55468		-0.715292	-1.5244
-0.714797	-1.51087		-0.714247	-1.15309		-0.714716	-1.13092		-0.714271	-1.08021		-0.714747	-0.800158		-0.713922	-0.804274		-0.724709	-0.613226		-0.714435	-0.368103		-0.714024	-1.55527		-0.71446	-1.52443
-0.713965	-1.51073		-0.713414	-1.15292		-0.713884	-1.13097		-0.713439	-1.08006		-0.713915	-0.800609		-0.713089	-0.804183		-0.723876	-0.613237		-0.713603	-0.368158		-0.713192	-1.55581		-0.713628	-1.52444
-0.713133	-1.51059		-0.712582	-1.15274		-0.713052	-1.13108		-0.712607	-1.08007		-0.713083	-0.801044		-0.712257	-0.804092		-0.723044	-0.613247		-0.71277	-0.368389		-0.71236	-1.55631		-0.712795	-1.52438
-0.712301	-1.51022		-0.71175	-1.15266		-0.712219	-1.13113		-0.711775	-1.0801		-0.712251	-0.801518		-0.711424	-0.804		-0.722212	-0.613256		-0.711938	-0.368697		-0.711527	-1.55675		-0.711963	-1.52426
-0.711469	-1.50929		-0.710918	-1.15283		-0.711387	-1.13098		-0.710943	-1.08013		-0.711419	-0.80201		-0.710592	-0.803803		-0.72138	-0.613265		-0.711106	-0.369006		-0.710695	-1.55684		-0.711131	-1.52419
-0.710637	-1.50837		-0.710086	-1.15307		-0.710555	-1.13083		-0.71011	-1.08017		-0.710587	-0.802503		-0.70976	-0.803541		-0.720548	-0.613275		-0.710274	-0.369315		-0.709863	-1.55674		-0.710299	-1.52442
-0.709805	-1.50745		-0.709254	-1.15342		-0.709723	-1.13069		-0.709278	-1.08044		-0.709754	-0.802725		-0.708927	-0.803297		-0.719716	-0.613601		-0.709442	-0.369661		-0.709031	-1.55664		-0.709467	-1.52498
-0.708972	-1.50653		-0.708421	-1.15397		-0.708891	-1.13054		-0.708446	-1.08094		-0.708922	-0.802747		-0.708095	-0.803066		-0.718884	-0.614025		-0.708609	-0.370079		-0.708199	-1.55655		-0.708635	-1.52554
-0.70814	-1.50562		-0.707589	-1.15457		-0.708059	-1.13049		-0.707614	-1.08157		-0.70809	-0.802794		-0.707263	-0.803417		-0.718051	-0.614373		-0.707777	-0.37052		-0.707366	-1.55652		-0.707803	-1.5261
-0.707308	-1.50477		-0.706757	-1.15517		-0.707227	-1.13071		-0.706782	-1.08195		-0.707258	-0.802859		-0.70643	-0.803934		-0.717219	-0.614598		-0.706945	-0.371001		-0.706534	-1.5566		-0.706971	-1.52677
-0.706476	-1.50399		-0.705925	-1.15577		-0.706394	-1.13099		-0.705949	-1.08208		-0.706426	-0.802925		-0.705598	-0.804457		-0.716387	-0.614817		-0.706113	-0.371538		-0.705702	-1.55672		-0.706138	-1.52764
-0.705644	-1.50366		-0.705093	-1.15609		-0.705562	-1.13139		-0.705117	-1.08221		-0.705594	-0.802991		-0.704765	-0.804979		-0.715555	-0.615036		-0.705281	-0.372092		-0.70487	-1.55685		-0.705306	-1.52849
-0.704812	-1.5035		-0.70426	-1.15618		-0.70473	-1.13184		-0.704285	-1.08234		-0.704762	-0.803056		-0.703933	-0.805664		-0.714723	-0.615255		-0.704448	-0.372645		-0.704038	-1.557		-0.704474	-1.52922
-0.703979	-1.50334		-0.703428	-1.15622		-0.703898	-1.13232		-0.703453	-1.08244		-0.703929	-0.803127		-0.703101	-0.806399		-0.713891	-0.615471		-0.703616	-0.373199		-0.703206	-1.55715		-0.703642	-1.52962
-0.703147	-1.50318		-0.702596	-1.15623		-0.703066	-1.13283		-0.702621	-1.08214		-0.703097	-0.803216		-0.702268	-0.807137		-0.713058	-0.615685		-0.702784	-0.373685		-0.702373	-1.55731		-0.70281	-1.53001
-0.702315	-1.50301		-0.701764	-1.15622		-0.702234	-1.13335		-0.701788	-1.08154		-0.702265	-0.803303		-0.701436	-0.807659		-0.712226	-0.615916		-0.701952	-0.374147		-0.701541	-1.55747		-0.701978	-1.5304
-0.701483	-1.5028		-0.700932	-1.15621		-0.701401	-1.13389		-0.700956	-1.08114		-0.701433	-0.803384		-0.700603	-0.80798		-0.711394	-0.616322		-0.70112	-0.374584		-0.700709	-1.5574		-0.701146	-1.53078
-0.700651	-1.50254		-0.700099	-1.15621		-0.700569	-1.13449		-0.700124	-1.08102		-0.700601	-0.803465		-0.699771	-0.808261		-0.710562	-0.616734		-0.700288	-0.375101		-0.699877	-1.55709		-0.700313	-1.53109
-0.699819	-1.50227		-0.699267	-1.1562		-0.699737	-1.13507		-0.699292	-1.081		-0.699769	-0.803545		-0.698939	-0.808542		-0.70973	-0.617144		-0.699455	-0.375685		-0.699045	-1.55673		-0.699481	-1.53137
-0.698987	-1.50191		-0.698435	-1.15603		-0.698905	-1.13551		-0.69846	-1.08099		-0.698936	-0.803626		-0.698106	-0.808789		-0.708898	-0.617556		-0.698623	-0.376307		-0.698213	-1.55622		-0.698649	-1.53161
-0.698154	-1.5015		-0.697603	-1.15574		-0.698073	-1.13595		-0.697628	-1.08097		-0.698104	-0.803707		-0.697274	-0.808993		-0.708066	-0.61795		-0.697791	-0.376946		-0.69738	-1.5556		-0.697817	-1.53173
-0.697322	-1.50112		-0.696771	-1.1554		-0.697241	-1.13639		-0.696795	-1.08104		-0.697272	-0.803601		-0.696442	-0.809188		-0.707233	-0.61818		-0.696959	-0.377541		-0.696548	-1.55495		-0.696985	-1.53179
-0.69649	-1.50076		-0.695939	-1.15498		-0.696409	-1.13682		-0.695963	-1.08133		-0.69644	-0.803445		-0.695609	-0.809382		-0.706401	-0.618407		-0.696127	-0.377982		-0.695716	-1.5543		-0.696153	-1.53185
-0.695658	-1.50037		-0.695106	-1.1545		-0.695576	-1.13715		-0.695131	-1.08171		-0.695608	-0.803268		-0.694777	-0.809456		-0.705569	-0.618465		-0.695294	-0.378309		-0.694884	-1.55369		-0.695321	-1.53191
-0.694826	-1.50005		-0.694274	-1.15402		-0.694744	-1.13671		-0.694299	-1.08193		-0.694776	-0.803091		-0.693944	-0.809446		-0.704737	-0.618446		-0.694462	-0.378684		-0.694052	-1.55341		-0.694488	-1.53197
-0.693994	-1.49974		-0.693442	-1.15354		-0.693912	-1.13628		-0.693467	-1.08205		-0.693944	-0.802912		-0.693112	-0.809423		-0.703905	-0.618427		-0.69363	-0.379156		-0.693219	-1.55329		-0.693656	-1.53203
-0.693161	-1.49943		-0.69261	-1.15317		-0.69308	-1.13599		-0.692634	-1.08217		-0.693112	-0.802734		-0.69228	-0.8094		-0.703073	-0.618408		-0.692798	-0.379677		-0.692387	-1.55322		-0.692824	-1.53209
-0.692329	-1.49923		-0.691778	-1.15297		-0.692248	-1.13584		-0.691802	-1.08229		-0.692279	-0.802556		-0.691447	-0.80937		-0.702241	-0.618389		-0.691966	-0.380201		-0.691555	-1.55369		-0.691992	-1.53222
[truncated: 32,096 more rows]

## Sheet: Fig. S1a
WT-1000 µM		WT-750 µM		WT-500 µM		WT-250 µM		WT-100 µM
UV	1_280	UV	1_280	UV 1_280		UV 1_280		UV 1_280
[truncated: 33,664 more rows]

## Sheet: Fig. S2a
	His-GB1-BsRemA			His-GB1-GeoRemA			Standard Proteins
[truncated: 33,641 more rows]

[truncated: 2 more sheets: EMSA_Fig.S3f, EMSA_Fig. S4d]
